# Supplementary material for: Single-Cell RNA-seq Identification of the Cellular Molecular Characteristics of Sporadic Bilateral Clear Cell Renal Cell Carcinoma
Source: Front Oncol. 2021 Jun 8;11:659251. doi: 10.3389/fonc.2021.659251 (PMC8217644; doi:10.3389/fonc.2021.659251)
Supplement: Supplementary file 1 [file DataSheet_1.xlsx]

## Sheet: Table S1
Table S1 The DEGs of each cell type in ccRCC1
p_val	avg_logFC	pct.1	pct.2	p_val_adj	cluster	gene
0	2.59927	0.943	0.133	0	CD8+ T cells	GZMK
1.81459e-249	1.60828	0.734	0.142	3.43937e-245	CD8+ T cells	DUSP4
1.64804e-239	1.48672	0.709	0.128	3.1237e-235	CD8+ T cells	CD8B
1.36704e-235	1.41794	0.689	0.13	2.59109e-231	CD8+ T cells	CD27
5.31396e-216	1.39117	0.782	0.212	1.00721e-211	CD8+ T cells	CD8A
6.48755e-204	1.22237	0.968	0.405	1.22965e-199	CD8+ T cells	GZMA
3.90084e-197	1.23616	0.976	0.454	7.39365e-193	CD8+ T cells	CCL5
6.18523e-172	1.01704	0.939	0.382	1.17235e-167	CD8+ T cells	CD3D
4.30274e-170	1.1616	0.884	0.467	8.1554e-166	CD8+ T cells	APOBEC3G
1.06074e-169	1.3024	0.811	0.34	2.01053e-165	CD8+ T cells	ITM2A
6.03561e-169	1.03917	0.896	0.348	1.14399e-164	CD8+ T cells	TRAC
2.0449e-151	0.572666	0.995	0.99	3.8759e-147	CD8+ T cells	RPL28
2.24561e-151	1.25685	0.755	0.303	4.25633e-147	CD8+ T cells	ITM2C
1.75567e-149	1.11639	0.863	0.411	3.3277e-145	CD8+ T cells	TRBC2
4.77598e-140	0.509978	0.989	0.988	9.05239e-136	CD8+ T cells	HLA-A
7.87355e-133	0.928248	0.489	0.106	1.49235e-128	CD8+ T cells	TRAT1
4.80351e-130	0.845235	0.898	0.398	9.10458e-126	CD8+ T cells	CD3E
9.88634e-129	0.821762	0.979	0.599	1.87386e-124	CD8+ T cells	IL32
3.26225e-126	0.785462	0.944	0.43	6.18327e-122	CD8+ T cells	CST7
1.37876e-125	0.858287	0.861	0.395	2.6133e-121	CD8+ T cells	CD2
1.67955e-125	0.919962	0.963	0.675	3.18343e-121	CD8+ T cells	CXCR4
1.02859e-112	0.770407	0.834	0.353	1.94958e-108	CD8+ T cells	CD3G
2.97917e-111	0.483393	0.99	0.979	5.64672e-107	CD8+ T cells	HLA-C
1.51941e-105	0.718304	0.963	0.687	2.87988e-101	CD8+ T cells	PTPRC
7.56926e-97	0.450182	0.987	0.983	1.43468e-92	CD8+ T cells	RPS15A
6.15618e-93	0.383903	0.997	0.998	1.16684e-88	CD8+ T cells	B2M
7.59507e-93	0.714708	0.917	0.655	1.43957e-88	CD8+ T cells	CORO1A
6.69764e-90	0.773361	0.726	0.373	1.26947e-85	CD8+ T cells	ACAP1
8.98098e-88	0.750231	0.457	0.144	1.70226e-83	CD8+ T cells	SH2D1A
1.34227e-87	0.395525	0.992	0.993	2.54413e-83	CD8+ T cells	TMSB4X
1.41716e-87	0.749713	0.357	0.08	2.68608e-83	CD8+ T cells	BICDL1
1.17942e-86	0.653214	0.922	0.622	2.23547e-82	CD8+ T cells	HCST
4.56264e-84	0.979822	0.32	0.065	8.64803e-80	CD8+ T cells	CRTAM
3.41055e-82	0.691701	0.82	0.597	6.46436e-78	CD8+ T cells	EVL
7.47032e-82	0.471725	0.97	0.967	1.41592e-77	CD8+ T cells	RPS29
6.93866e-81	0.707295	0.831	0.616	1.31515e-76	CD8+ T cells	RARRES3
4.42312e-79	0.684741	0.83	0.655	8.38359e-75	CD8+ T cells	PSMB9
1.96041e-77	0.863673	0.627	0.351	3.71577e-73	CD8+ T cells	RNF19A
3.72278e-76	0.380659	1	0.983	7.05616e-72	CD8+ T cells	MALAT1
4.12657e-76	0.625423	0.271	0.048	7.8215e-72	CD8+ T cells	DTHD1
3.96476e-75	0.585759	0.282	0.054	7.5148e-71	CD8+ T cells	TOX
2.31482e-74	0.408843	0.982	0.982	4.38751e-70	CD8+ T cells	RPS27
3.50708e-73	0.691379	0.771	0.428	6.64732e-69	CD8+ T cells	RGCC
4.88096e-73	0.603879	0.874	0.754	9.25137e-69	CD8+ T cells	HLA-F
3.28224e-72	0.648707	0.849	0.634	6.22116e-68	CD8+ T cells	STK4
8.59642e-72	0.680054	0.78	0.543	1.62937e-67	CD8+ T cells	CLEC2B
9.06939e-71	0.639403	0.903	0.849	1.71901e-66	CD8+ T cells	SRSF7
3.76764e-70	0.593069	0.912	0.513	7.14119e-66	CD8+ T cells	CD52
1.07058e-69	0.629647	0.291	0.064	2.02917e-65	CD8+ T cells	PDCD1
2.45268e-69	0.697312	0.527	0.222	4.64881e-65	CD8+ T cells	CD96
1.85162e-68	0.714432	0.763	0.419	3.50956e-64	CD8+ T cells	RGS1
5.92973e-68	1.41117	0.322	0.082	1.12392e-63	CD8+ T cells	IFNG
1.14777e-67	0.44811	0.955	0.94	2.17549e-63	CD8+ T cells	ATP5F1E
1.14914e-67	0.648598	0.417	0.136	2.17809e-63	CD8+ T cells	TIGIT
5.85187e-66	0.641702	0.377	0.121	1.10916e-61	CD8+ T cells	PTTG1
1.823e-65	0.631243	0.675	0.362	3.45531e-61	CD8+ T cells	LCK
6.28855e-64	0.548807	0.764	0.491	1.19193e-59	CD8+ T cells	COTL1
6.52056e-64	0.621832	0.766	0.53	1.23591e-59	CD8+ T cells	LIMD2
1.28427e-62	0.821116	0.666	0.387	2.4342e-58	CD8+ T cells	TUBA4A
4.66196e-62	0.570253	0.272	0.061	8.83629e-58	CD8+ T cells	EOMES
6.46443e-61	0.470644	0.906	0.857	1.22527e-56	CD8+ T cells	TMA7
5.11497e-60	0.567716	0.304	0.082	9.69491e-56	CD8+ T cells	THEMIS
2.24398e-56	0.762228	0.604	0.357	4.25324e-52	CD8+ T cells	CEMIP2
1.1917e-55	0.499424	0.818	0.637	2.25874e-51	CD8+ T cells	CD44
5.46195e-55	0.891814	0.545	0.339	1.03526e-50	CD8+ T cells	CLDND1
1.3053e-54	1.06856	0.424	0.182	2.47407e-50	CD8+ T cells	TNFSF9
1.84605e-54	0.536808	0.793	0.515	3.49899e-50	CD8+ T cells	CD69
2.27449e-54	0.496421	0.863	0.85	4.31106e-50	CD8+ T cells	SUB1
4.85437e-54	0.573385	0.632	0.354	9.20098e-50	CD8+ T cells	CLEC2D
3.24232e-53	0.445097	0.987	0.951	6.14549e-49	CD8+ T cells	BTG1
7.10343e-52	0.745474	0.889	0.582	1.34638e-47	CD8+ T cells	CCL4
7.72658e-52	0.588691	0.795	0.661	1.4645e-47	CD8+ T cells	CYTOR
1.60481e-51	0.583016	0.879	0.664	3.04175e-47	CD8+ T cells	DUSP2
8.28734e-51	0.420729	0.963	0.894	1.57078e-46	CD8+ T cells	SH3BGRL3
2.49833e-49	0.30266	0.982	0.977	4.73534e-45	CD8+ T cells	RPS25
5.1996e-49	0.601217	0.342	0.124	9.85533e-45	CD8+ T cells	SIT1
8.13366e-48	0.630721	0.322	0.107	1.54165e-43	CD8+ T cells	ICOS
9.65902e-48	0.596863	0.675	0.513	1.83077e-43	CD8+ T cells	LEPROTL1
4.3004e-47	0.583706	0.753	0.573	8.15099e-43	CD8+ T cells	PPP2R5C
5.27009e-47	0.265592	0.989	0.986	9.98893e-43	CD8+ T cells	HLA-B
3.32272e-46	0.721283	0.525	0.326	6.29788e-42	CD8+ T cells	APOBEC3C
1.53852e-45	0.569559	0.299	0.103	2.91611e-41	CD8+ T cells	SLF1
3.13653e-44	0.60464	0.482	0.235	5.94499e-40	CD8+ T cells	KLRG1
1.71349e-43	0.509758	0.522	0.279	3.24775e-39	CD8+ T cells	LAT
3.03897e-43	0.569052	0.672	0.495	5.76007e-39	CD8+ T cells	STK17B
1.0732e-42	0.562085	0.425	0.21	2.03414e-38	CD8+ T cells	PSTPIP1
4.33138e-42	0.444167	0.796	0.543	8.2097e-38	CD8+ T cells	RAC2
6.39451e-42	0.578244	0.435	0.207	1.21202e-37	CD8+ T cells	PYHIN1
1.01587e-41	0.624189	0.689	0.571	1.92548e-37	CD8+ T cells	YPEL5
1.32323e-41	0.507789	0.683	0.397	2.50805e-37	CD8+ T cells	GZMM
2.33697e-41	0.586787	0.381	0.172	4.42949e-37	CD8+ T cells	RASGRP1
2.82488e-41	0.560405	0.575	0.344	5.35428e-37	CD8+ T cells	PTPN7
2.94582e-41	0.516778	0.252	0.072	5.5835e-37	CD8+ T cells	CXCR6
3.14381e-41	0.55403	0.554	0.336	5.95877e-37	CD8+ T cells	TBC1D10C
4.24384e-41	0.555385	0.463	0.244	8.04377e-37	CD8+ T cells	RHOH
5.74711e-41	0.58738	0.597	0.409	1.08931e-36	CD8+ T cells	PLP2
1.89856e-40	0.5323	0.726	0.532	3.59854e-36	CD8+ T cells	FYB1
2.32077e-40	0.505909	0.296	0.109	4.39879e-36	CD8+ T cells	GPR174
1.07226e-39	0.509303	0.293	0.109	2.03236e-35	CD8+ T cells	FAM102A
5.62532e-39	0.631536	0.594	0.374	1.06622e-34	CD8+ T cells	SLA
7.29939e-39	0.532297	0.604	0.41	1.38353e-34	CD8+ T cells	STK17A
1.21266e-38	0.43374	0.818	0.583	2.29847e-34	CD8+ T cells	CD48
2.12863e-38	0.292277	0.963	0.963	4.0346e-34	CD8+ T cells	RPS26
2.28319e-38	0.452232	0.253	0.081	4.32756e-34	CD8+ T cells	CXCR3
6.89455e-38	0.284015	0.936	0.927	1.30679e-33	CD8+ T cells	MYL12B
9.95839e-38	0.263647	0.973	0.959	1.88751e-33	CD8+ T cells	RPSA
1.01818e-36	0.530232	0.497	0.304	1.92985e-32	CD8+ T cells	2021-09-01
9.09447e-36	0.598659	0.527	0.355	1.72377e-31	CD8+ T cells	KIAA1551
1.46582e-35	0.561769	0.377	0.189	2.77832e-31	CD8+ T cells	ARAP2
1.69363e-35	0.482925	0.688	0.478	3.21011e-31	CD8+ T cells	CYTIP
2.01141e-35	0.250001	0.989	0.987	3.81242e-31	CD8+ T cells	RPS3
4.8991e-35	0.504345	0.358	0.155	9.28576e-31	CD8+ T cells	TRGC2
1.00138e-34	0.459231	0.775	0.754	1.89802e-30	CD8+ T cells	N4BP2L2
1.23481e-34	0.382075	0.846	0.781	2.34046e-30	CD8+ T cells	CD99
1.24467e-34	0.40923	0.748	0.579	2.35914e-30	CD8+ T cells	LCP1
2.55442e-34	0.664168	0.425	0.25	4.84165e-30	CD8+ T cells	LYST
1.51118e-33	0.514413	0.317	0.14	2.86429e-29	CD8+ T cells	RCAN3
2.56966e-33	0.274429	0.986	0.961	4.87054e-29	CD8+ T cells	HLA-E
5.45028e-33	0.707955	0.576	0.431	1.03305e-28	CD8+ T cells	PIK3R1
1.47988e-32	0.477132	0.336	0.157	2.80497e-28	CD8+ T cells	TC2N
2.91417e-32	0.498816	0.331	0.151	5.52352e-28	CD8+ T cells	BCL11B
2.33192e-31	0.453325	0.5	0.304	4.41992e-27	CD8+ T cells	SKAP1
2.55398e-31	0.688357	0.489	0.329	4.84081e-27	CD8+ T cells	CMC1
2.60969e-31	0.346315	0.906	0.848	4.94641e-27	CD8+ T cells	ARHGDIB
4.61352e-31	0.44737	0.279	0.117	8.74447e-27	CD8+ T cells	ZFYVE28
6.85511e-31	0.344164	0.825	0.843	1.29932e-26	CD8+ T cells	OST4
5.90215e-30	0.452055	0.596	0.48	1.11869e-25	CD8+ T cells	HMGB2
1.47931e-29	0.49567	0.6	0.47	2.80389e-25	CD8+ T cells	CDC42SE2
9.76709e-29	0.266207	0.959	0.951	1.85125e-24	CD8+ T cells	PFN1
2.77262e-28	0.43046	0.764	0.739	5.25522e-24	CD8+ T cells	RSRP1
3.05941e-28	0.439219	0.253	0.102	5.79881e-24	CD8+ T cells	ENC1
3.93725e-28	0.505195	0.492	0.327	7.46267e-24	CD8+ T cells	TRAF3IP3
1.2645e-27	0.301415	0.89	0.84	2.39673e-23	CD8+ T cells	PPDPF
6.68769e-27	0.464576	0.363	0.193	1.26758e-22	CD8+ T cells	SAMD3
7.75259e-27	0.378317	0.761	0.744	1.46943e-22	CD8+ T cells	VAMP2
8.9119e-27	0.500834	0.435	0.282	1.68916e-22	CD8+ T cells	RASAL3
1.30515e-26	0.405319	0.584	0.402	2.47379e-22	CD8+ T cells	IL2RG
1.49221e-26	0.420841	0.51	0.312	2.82833e-22	CD8+ T cells	SPOCK2
2.61002e-26	0.526126	0.328	0.18	4.94703e-22	CD8+ T cells	PDE4DIP
4.00476e-26	0.257653	0.941	0.947	7.59063e-22	CD8+ T cells	EEF1D
5.01242e-26	0.583096	0.656	0.457	9.50054e-22	CD8+ T cells	CCL4L2
8.04785e-26	0.275108	0.906	0.917	1.52539e-21	CD8+ T cells	RPL36AL
2.04311e-25	0.630573	0.524	0.327	3.8725e-21	CD8+ T cells	TRBC1
3.41285e-25	0.453946	0.599	0.502	6.46871e-21	CD8+ T cells	PDCD4
3.86258e-25	0.305643	0.771	0.619	7.32113e-21	CD8+ T cells	CD37
5.3085e-25	0.474705	0.53	0.41	1.00617e-20	CD8+ T cells	WIPF1
5.56131e-25	0.342146	0.79	0.785	1.05409e-20	CD8+ T cells	PSME1
2.86637e-24	0.417217	0.338	0.177	5.43292e-20	CD8+ T cells	IKZF3
2.96595e-24	0.431544	0.392	0.229	5.62166e-20	CD8+ T cells	PTPN22
4.28104e-24	0.381708	0.594	0.436	8.11427e-20	CD8+ T cells	ICAM3
6.34329e-24	0.429559	0.396	0.245	1.20231e-19	CD8+ T cells	RAB27A
8.07431e-24	0.508743	0.624	0.568	1.53041e-19	CD8+ T cells	GCC2
3.05678e-23	0.405491	0.439	0.265	5.79382e-19	CD8+ T cells	TENT5C
3.36036e-23	0.472547	0.65	0.597	6.36923e-19	CD8+ T cells	RNF213
3.76537e-23	0.353667	0.602	0.409	7.13689e-19	CD8+ T cells	GIMAP7
5.75416e-23	0.336568	0.768	0.725	1.09064e-18	CD8+ T cells	GMFG
1.04911e-22	0.36095	0.283	0.139	1.98848e-18	CD8+ T cells	CD6
8.09707e-22	0.320356	0.831	0.851	1.53472e-17	CD8+ T cells	SARAF
1.48607e-21	0.404367	0.568	0.448	2.8167e-17	CD8+ T cells	IKZF1
1.6721e-21	0.426839	0.462	0.339	3.1693e-17	CD8+ T cells	TSTD1
2.10192e-21	0.38995	0.291	0.154	3.98397e-17	CD8+ T cells	OASL
3.13751e-21	0.334779	0.806	0.837	5.94684e-17	CD8+ T cells	PSMA7
1.18302e-20	0.3111	0.674	0.611	2.24229e-16	CD8+ T cells	GYPC
1.20662e-20	0.395242	0.605	0.572	2.28703e-16	CD8+ T cells	TERF2IP
3.68745e-20	0.375083	0.686	0.675	6.98919e-16	CD8+ T cells	DDX24
4.1461e-20	0.35929	0.518	0.375	7.85852e-16	CD8+ T cells	RUNX3
1.01357e-19	0.297813	0.548	0.381	1.92112e-15	CD8+ T cells	OCIAD2
1.03009e-19	0.50634	0.331	0.207	1.95244e-15	CD8+ T cells	LDLRAD4
1.12604e-19	0.270179	0.785	0.786	2.1343e-15	CD8+ T cells	NDUFA4
2.32886e-19	0.289324	0.747	0.785	4.41413e-15	CD8+ T cells	UBL5
3.17177e-19	0.461777	0.443	0.351	6.01177e-15	CD8+ T cells	CMC2
3.65391e-19	0.495205	0.432	0.322	6.92561e-15	CD8+ T cells	ITGA4
5.08312e-19	0.544807	0.414	0.294	9.63455e-15	CD8+ T cells	AC058791.1
1.53699e-18	0.423181	0.296	0.173	2.91321e-14	CD8+ T cells	TTC39C
1.79124e-18	0.392744	0.261	0.142	3.39511e-14	CD8+ T cells	NLRC5
3.12135e-18	0.353671	0.728	0.738	5.91621e-14	CD8+ T cells	PNISR
3.97758e-18	0.43439	0.476	0.41	7.53911e-14	CD8+ T cells	IDH2
7.31224e-18	0.449235	0.489	0.405	1.38596e-13	CD8+ T cells	DOCK8
7.50712e-18	0.300059	0.779	0.809	1.4229e-13	CD8+ T cells	PARK7
7.54965e-18	0.382966	0.301	0.172	1.43096e-13	CD8+ T cells	F2R
9.78885e-18	0.424311	0.416	0.3	1.85538e-13	CD8+ T cells	ORAI1
1.00868e-17	0.37602	0.527	0.45	1.91186e-13	CD8+ T cells	UBE2S
1.14285e-17	0.461744	0.525	0.47	2.16617e-13	CD8+ T cells	PPP1R2
2.67626e-17	0.37825	0.487	0.366	5.07258e-13	CD8+ T cells	FYN
3.51026e-17	0.433292	0.317	0.198	6.65336e-13	CD8+ T cells	ARHGAP9
5.21247e-17	0.341805	0.518	0.38	9.87971e-13	CD8+ T cells	C12orf75
5.90441e-17	0.3088	0.662	0.529	1.11912e-12	CD8+ T cells	LSP1
8.35299e-17	0.395423	0.457	0.346	1.58323e-12	CD8+ T cells	EMB
9.00434e-17	0.392125	0.28	0.161	1.70668e-12	CD8+ T cells	GBP5
1.43965e-16	0.578149	0.274	0.155	2.72871e-12	CD8+ T cells	MIR155HG
1.54236e-16	0.410794	0.435	0.32	2.92338e-12	CD8+ T cells	AKNA
2.12185e-16	0.77661	0.514	0.497	4.02176e-12	CD8+ T cells	PPP1R14B
2.84691e-16	0.398813	0.277	0.164	5.39603e-12	CD8+ T cells	SP140
3.34035e-16	0.310787	0.702	0.726	6.33131e-12	CD8+ T cells	SF1
4.43123e-16	0.262312	0.752	0.811	8.39896e-12	CD8+ T cells	SSR4
5.15686e-16	0.44079	0.495	0.421	9.77432e-12	CD8+ T cells	BTN3A2
2.34919e-15	0.401038	0.494	0.452	4.45266e-11	CD8+ T cells	LSM8
2.7924e-15	0.411026	0.317	0.209	5.29271e-11	CD8+ T cells	PDE7A
3.74702e-15	0.290953	0.683	0.707	7.10211e-11	CD8+ T cells	CIB1
4.68069e-15	0.526541	0.336	0.224	8.87178e-11	CD8+ T cells	PMAIP1
6.16014e-15	0.413334	0.479	0.4	1.16759e-10	CD8+ T cells	2021-09-06
6.64142e-15	0.326659	0.28	0.167	1.25882e-10	CD8+ T cells	OXNAD1
1.05825e-14	0.42415	0.326	0.23	2.00582e-10	CD8+ T cells	N4BP1
2.32684e-14	0.412997	0.33	0.241	4.41029e-10	CD8+ T cells	NELFCD
2.74188e-14	0.337917	0.535	0.496	5.19696e-10	CD8+ T cells	MZT2A
3.41941e-14	0.493275	0.446	0.35	6.48114e-10	CD8+ T cells	TAGAP
4.07525e-14	0.373063	0.449	0.375	7.72423e-10	CD8+ T cells	OPTN
6.92524e-14	0.320902	0.666	0.678	1.31261e-09	CD8+ T cells	PSME2
1.04177e-13	0.294708	0.304	0.186	1.97457e-09	CD8+ T cells	IL2RB
1.12041e-13	0.384731	0.295	0.196	2.12363e-09	CD8+ T cells	IL16
1.14572e-13	0.395599	0.49	0.408	2.17161e-09	CD8+ T cells	ISG20
1.39693e-13	0.38978	0.516	0.498	2.64775e-09	CD8+ T cells	ORMDL1
5.30164e-13	0.444911	0.299	0.212	1.00487e-08	CD8+ T cells	GYG1
5.49305e-13	0.348334	0.451	0.377	1.04115e-08	CD8+ T cells	ARHGEF1
5.92049e-13	0.428953	0.475	0.429	1.12217e-08	CD8+ T cells	NKTR
6.01069e-13	0.290468	0.661	0.715	1.13927e-08	CD8+ T cells	DRAP1
9.09996e-13	0.283574	0.693	0.756	1.72481e-08	CD8+ T cells	APRT
9.54139e-13	0.385957	0.275	0.183	1.80847e-08	CD8+ T cells	TRPS1
9.98693e-13	0.379622	0.256	0.167	1.89292e-08	CD8+ T cells	GGA2
2.31704e-12	0.415929	0.317	0.218	4.39171e-08	CD8+ T cells	FABP5
2.46061e-12	0.396225	0.331	0.247	4.66384e-08	CD8+ T cells	MTERF4
2.5154e-12	0.358724	0.333	0.237	4.76769e-08	CD8+ T cells	CD84
2.78955e-12	0.395346	0.441	0.396	5.28731e-08	CD8+ T cells	BUB3
5.4434e-12	0.306944	0.346	0.247	1.03174e-07	CD8+ T cells	RHOF
6.25039e-12	0.402536	0.376	0.306	1.1847e-07	CD8+ T cells	CCSER2
7.31804e-12	0.320789	0.54	0.561	1.38706e-07	CD8+ T cells	MAP2K2
9.60764e-12	0.368136	0.344	0.265	1.82103e-07	CD8+ T cells	CNN2
1.0046e-11	0.350313	0.467	0.419	1.90412e-07	CD8+ T cells	CASP4
1.03393e-11	0.368844	0.495	0.465	1.95971e-07	CD8+ T cells	CKLF
1.04018e-11	0.392781	0.346	0.27	1.97155e-07	CD8+ T cells	SYNRG
1.11801e-11	0.367926	0.498	0.466	2.11908e-07	CD8+ T cells	FAM118A
1.44908e-11	0.250732	0.963	0.972	2.74659e-07	CD8+ T cells	JUND
1.822e-11	0.309822	0.667	0.703	3.45342e-07	CD8+ T cells	ANKRD12
2.02898e-11	0.251962	0.723	0.773	3.84573e-07	CD8+ T cells	EIF4A2
2.99008e-11	0.272999	0.616	0.58	5.6674e-07	CD8+ T cells	GPSM3
4.58741e-11	0.349188	0.454	0.38	8.69498e-07	CD8+ T cells	CCND2
5.20765e-11	0.356842	0.475	0.45	9.87058e-07	CD8+ T cells	FNBP1
6.26852e-11	0.328797	0.35	0.263	1.18814e-06	CD8+ T cells	SLC38A1
1.02553e-10	0.283749	0.604	0.635	1.94379e-06	CD8+ T cells	KMT2E
1.30728e-10	0.358454	0.377	0.306	2.47781e-06	CD8+ T cells	DGKZ
1.38412e-10	0.335572	0.252	0.169	2.62347e-06	CD8+ T cells	CCDC167
1.46251e-10	0.339431	0.36	0.293	2.77204e-06	CD8+ T cells	SS18L2
1.87238e-10	0.28584	0.323	0.225	3.5489e-06	CD8+ T cells	SH2D2A
3.2214e-10	0.31001	0.584	0.597	6.10585e-06	CD8+ T cells	C9orf16
3.41942e-10	0.344676	0.475	0.447	6.48117e-06	CD8+ T cells	SH3KBP1
4.36053e-10	0.297407	0.298	0.21	8.26495e-06	CD8+ T cells	PTPN4
5.33376e-10	0.369404	0.392	0.335	1.01096e-05	CD8+ T cells	KANSL1
5.49709e-10	0.253063	0.648	0.723	1.04192e-05	CD8+ T cells	UBXN1
6.38126e-10	0.352872	0.349	0.293	1.2095e-05	CD8+ T cells	PLEKHJ1
8.15796e-10	0.384657	0.268	0.194	1.54626e-05	CD8+ T cells	TBC1D2B
8.27486e-10	0.338129	0.446	0.379	1.56842e-05	CD8+ T cells	GIMAP4
9.19436e-10	0.320252	0.334	0.255	1.7427e-05	CD8+ T cells	ITGAL
9.21813e-10	0.339538	0.395	0.326	1.7472e-05	CD8+ T cells	LYAR
9.32747e-10	0.323152	0.325	0.249	1.76793e-05	CD8+ T cells	GRK6
1.07203e-09	0.257124	0.572	0.552	2.03193e-05	CD8+ T cells	PAXX
2.38173e-09	0.316653	0.436	0.404	4.51433e-05	CD8+ T cells	CCDC12
3.01143e-09	0.262068	0.471	0.413	5.70787e-05	CD8+ T cells	ANXA6
3.9065e-09	0.389117	0.398	0.356	7.40437e-05	CD8+ T cells	EML4
7.8189e-09	0.326991	0.508	0.529	0.000148199	CD8+ T cells	CHMP4A
8.79067e-09	0.345988	0.478	0.47	0.000166618	CD8+ T cells	MXD4
1.05474e-08	0.364995	0.4	0.359	0.000199915	CD8+ T cells	TTC14
1.21193e-08	0.345852	0.379	0.343	0.000229708	CD8+ T cells	UBE2L6
1.54673e-08	0.30795	0.43	0.393	0.000293168	CD8+ T cells	CDKN1B
3.19489e-08	0.318819	0.409	0.384	0.000605559	CD8+ T cells	RSBN1L
3.50439e-08	0.300504	0.561	0.587	0.000664222	CD8+ T cells	ARGLU1
3.80012e-08	0.357428	0.396	0.372	0.000720275	CD8+ T cells	WNK1
3.85231e-08	0.256443	0.596	0.643	0.000730166	CD8+ T cells	SNRPD2
4.04196e-08	0.270543	0.621	0.679	0.000766114	CD8+ T cells	SRSF2
4.70261e-08	0.320938	0.487	0.491	0.000891332	CD8+ T cells	TAF1D
7.35957e-08	0.28835	0.317	0.246	0.00139493	CD8+ T cells	NCF1
7.45007e-08	0.329116	0.401	0.364	0.00141209	CD8+ T cells	CNOT6L
8.18326e-08	0.334154	0.285	0.222	0.00155106	CD8+ T cells	CASP8
9.29921e-08	0.28515	0.592	0.663	0.00176257	CD8+ T cells	GSTK1
9.54747e-08	0.30891	0.363	0.306	0.00180963	CD8+ T cells	SLFN5
9.67956e-08	0.301959	0.562	0.628	0.00183466	CD8+ T cells	REEP5
1.07121e-07	0.286412	0.5	0.534	0.00203038	CD8+ T cells	ZNF706
1.26035e-07	0.308937	0.389	0.355	0.00238887	CD8+ T cells	CYLD
1.30743e-07	0.279034	0.616	0.668	0.0024781	CD8+ T cells	HNRNPH1
2.21722e-07	0.2611	0.371	0.305	0.00420251	CD8+ T cells	PIK3IP1
2.72371e-07	0.287193	0.602	0.657	0.00516252	CD8+ T cells	ATP5IF1
3.11699e-07	0.301805	0.556	0.6	0.00590794	CD8+ T cells	PNN
3.15128e-07	0.30296	0.307	0.243	0.00597294	CD8+ T cells	RBM38
3.31893e-07	0.374924	0.309	0.261	0.0062907	CD8+ T cells	RBL2
4.09668e-07	0.341242	0.385	0.357	0.00776484	CD8+ T cells	TAP1
5.25383e-07	0.264461	0.588	0.639	0.0099581	CD8+ T cells	HMGN1
7.40998e-07	0.349214	0.309	0.263	0.0140449	CD8+ T cells	OGT
9.37387e-07	0.262621	0.556	0.622	0.0177672	CD8+ T cells	PSMB8
9.978e-07	0.263437	0.568	0.583	0.0189123	CD8+ T cells	EZR
1.07364e-06	0.380889	0.275	0.232	0.0203497	CD8+ T cells	EIF4EBP1
1.19013e-06	0.276088	0.439	0.424	0.0225577	CD8+ T cells	AAK1
1.42948e-06	0.286601	0.291	0.239	0.0270943	CD8+ T cells	DEF6
1.58356e-06	0.280967	0.479	0.483	0.0300149	CD8+ T cells	C9orf78
1.964e-06	0.274473	0.275	0.221	0.0372257	CD8+ T cells	EPB41
2.18977e-06	0.304503	0.393	0.353	0.0415049	CD8+ T cells	PCSK7
2.93262e-06	0.333206	0.298	0.253	0.0555849	CD8+ T cells	RABGAP1L
3.35445e-06	0.319786	0.376	0.365	0.0635803	CD8+ T cells	FGFR1OP2
3.46001e-06	0.326018	0.414	0.402	0.065581	CD8+ T cells	SMCHD1
4.08004e-06	0.294225	0.551	0.595	0.077333	CD8+ T cells	LUC7L3
4.13557e-06	0.285384	0.309	0.271	0.0783855	CD8+ T cells	PPP1R35
4.14138e-06	0.344067	0.333	0.316	0.0784957	CD8+ T cells	AP3S1
5.39628e-06	0.308944	0.263	0.206	0.102281	CD8+ T cells	PRKCH
7.501e-06	0.277913	0.355	0.32	0.142174	CD8+ T cells	GLIPR2
8.76601e-06	0.270231	0.376	0.338	0.166151	CD8+ T cells	SYNE1
9.02646e-06	0.290689	0.503	0.529	0.171088	CD8+ T cells	ELF1
9.15974e-06	0.344384	0.398	0.401	0.173614	CD8+ T cells	TANK
1.02387e-05	0.327723	0.253	0.21	0.194063	CD8+ T cells	ATXN1
1.17342e-05	0.257975	0.357	0.314	0.222411	CD8+ T cells	CHST12
3.25888e-05	0.282801	0.358	0.34	0.617689	CD8+ T cells	APMAP
3.82242e-05	0.298132	0.412	0.427	0.724501	CD8+ T cells	CCNDBP1
4.58159e-05	0.322721	0.28	0.243	0.868395	CD8+ T cells	AC016831.5
4.88859e-05	0.2893	0.331	0.313	0.926583	CD8+ T cells	SLC2A4RG
5.11152e-05	0.264167	0.414	0.411	0.968837	CD8+ T cells	PPP1R18
5.5681e-05	0.334627	0.376	0.378	1	CD8+ T cells	KMT2A
5.59563e-05	0.256249	0.457	0.469	1	CD8+ T cells	APBB1IP
6.00539e-05	0.281109	0.334	0.318	1	CD8+ T cells	FNBP4
6.29184e-05	0.282852	0.51	0.572	1	CD8+ T cells	RBM25
8.91763e-05	0.253091	0.514	0.591	1	CD8+ T cells	KRT10
0.000109257	0.28291	0.323	0.302	1	CD8+ T cells	SMARCA2
0.000118463	0.276551	0.435	0.452	1	CD8+ T cells	DDX6
0.00014292	0.253063	0.382	0.379	1	CD8+ T cells	ARPC5L
0.000216971	0.276628	0.328	0.311	1	CD8+ T cells	ZC3HAV1
0.00027414	0.297071	0.307	0.295	1	CD8+ T cells	OFD1
0.000378445	0.257945	0.258	0.229	1	CD8+ T cells	TBCC
0.00040476	0.301769	0.326	0.319	1	CD8+ T cells	HSPB11
0.000442565	0.294902	0.296	0.279	1	CD8+ T cells	LBR
0.000455976	0.293325	0.28	0.262	1	CD8+ T cells	NCK2
0.000492068	0.283154	0.42	0.455	1	CD8+ T cells	EPC1
0.000521291	0.256832	0.306	0.28	1	CD8+ T cells	SAMD9
0.00060715	0.267575	0.342	0.333	1	CD8+ T cells	ANKRD44
0.000634554	0.275397	0.392	0.419	1	CD8+ T cells	ZNRD1
0.000843147	0.278104	0.323	0.328	1	CD8+ T cells	METTL23
0.000911889	0.299753	0.288	0.278	1	CD8+ T cells	EPS15
0.00129769	0.301615	0.275	0.257	1	CD8+ T cells	ATF7IP
0.00132334	0.272772	0.296	0.289	1	CD8+ T cells	PSMB10
0.00156948	0.299335	0.282	0.274	1	CD8+ T cells	IRF3
0.00201999	0.254566	0.463	0.53	1	CD8+ T cells	DDX46
0.00394587	0.265485	0.315	0.321	1	CD8+ T cells	MDM4
0.00517701	0.252687	0.301	0.311	1	CD8+ T cells	DGCR6L
0.00532903	0.258962	0.252	0.24	1	CD8+ T cells	PARVG
0.00592948	0.255505	0.272	0.269	1	CD8+ T cells	GON4L
0.00629504	0.327139	0.47	0.563	1	CD8+ T cells	BAX
0.00667004	0.250274	0.433	0.51	1	CD8+ T cells	TMEM14B
0.00732663	0.280455	0.406	0.45	1	CD8+ T cells	THUMPD3-AS1
0.00829167	0.268073	0.492	0.579	1	CD8+ T cells	MPHOSPH8
0.00906102	0.282982	0.261	0.259	1	CD8+ T cells	NUTM2B-AS1
0.00927005	0.274434	0.323	0.337	1	CD8+ T cells	PSMA3-AS1
0.00942501	0.29745	0.36	0.395	1	CD8+ T cells	MRPS6
0	2.13821	0.879	0.109	0	CD4+ T cells	IL7R
1.23853e-244	1.65951	0.868	0.191	2.3475e-240	CD4+ T cells	LTB
1.6205e-161	0.679319	0.323	0.015	3.07149e-157	CD4+ T cells	CD40LG
9.41552e-153	1.30843	0.981	0.732	1.78462e-148	CD4+ T cells	ZFP36L2
2.47955e-138	0.630201	1	0.99	4.69975e-134	CD4+ T cells	RPS18
8.46077e-127	0.564401	0.996	0.991	1.60365e-122	CD4+ T cells	RPL28
5.58805e-126	0.687122	0.411	0.057	1.05916e-121	CD4+ T cells	TNFRSF25
5.95219e-124	1.00316	0.411	0.058	1.12818e-119	CD4+ T cells	CCR7
2.83123e-122	0.60212	0.353	0.037	5.36632e-118	CD4+ T cells	LINC02273
5.8448e-122	0.659726	0.987	0.964	1.10782e-117	CD4+ T cells	RPS29
1.09676e-120	0.810238	0.813	0.276	2.07879e-116	CD4+ T cells	SPOCK2
1.3381e-114	0.544637	0.998	0.993	2.53623e-110	CD4+ T cells	RPLP1
7.52053e-114	0.511868	0.998	0.985	1.42544e-109	CD4+ T cells	RPL30
1.34653e-113	0.618553	0.998	0.989	2.55221e-109	CD4+ T cells	RPS12
6.51718e-112	0.880753	0.97	0.525	1.23527e-107	CD4+ T cells	CD52
1.19602e-109	0.563229	0.994	0.986	2.26694e-105	CD4+ T cells	RPL32
1.3792e-109	0.954123	0.709	0.247	2.61413e-105	CD4+ T cells	SOCS1
4.81512e-109	0.761401	0.934	0.37	9.12659e-105	CD4+ T cells	TRAC
5.13512e-109	0.517103	1	0.988	9.7331e-105	CD4+ T cells	RPS14
5.0667e-107	0.522393	0.996	0.992	9.60342e-103	CD4+ T cells	RPL13
5.46943e-103	0.845771	0.915	0.411	1.03668e-98	CD4+ T cells	CD2
3.68049e-102	0.530439	1	0.985	6.976e-98	CD4+ T cells	RPS3
1.85397e-101	0.529786	0.985	0.982	3.51402e-97	CD4+ T cells	RPL39
3.62065e-99	0.655121	0.979	0.959	6.86258e-95	CD4+ T cells	RPSA
1.48674e-98	0.5276	0.998	0.98	2.81796e-94	CD4+ T cells	RPS27
1.52795e-97	0.476425	0.996	0.989	2.89607e-93	CD4+ T cells	RPS27A
1.06944e-94	0.494237	0.991	0.982	2.02702e-90	CD4+ T cells	RPS15A
1.5055e-94	0.767676	0.998	0.951	2.85353e-90	CD4+ T cells	BTG1
7.90164e-92	0.466814	0.991	0.987	1.49768e-87	CD4+ T cells	RPS28
2.17847e-91	0.771959	0.683	0.261	4.12908e-87	CD4+ T cells	PIK3IP1
3.05739e-90	0.468521	0.996	0.977	5.79497e-86	CD4+ T cells	RPLP2
1.2797e-89	0.48355	0.989	0.973	2.42554e-85	CD4+ T cells	RPL14
3.64106e-88	0.434718	0.996	0.99	6.90126e-84	CD4+ T cells	RPL19
5.10544e-88	0.63444	0.523	0.136	9.67686e-84	CD4+ T cells	OXNAD1
1.64699e-86	0.529118	0.353	0.063	3.12171e-82	CD4+ T cells	FLT3LG
1.17226e-82	0.626968	0.964	0.83	2.22191e-78	CD4+ T cells	SARAF
1.45989e-82	0.588819	0.481	0.124	2.76708e-78	CD4+ T cells	RCAN3
4.45965e-82	0.428066	0.998	0.993	8.45282e-78	CD4+ T cells	TPT1
4.63658e-81	0.454145	0.983	0.977	8.78818e-77	CD4+ T cells	RPS25
2.48282e-80	0.439269	0.996	0.988	4.70593e-76	CD4+ T cells	RPS2
3.65364e-80	0.739509	0.819	0.499	6.92511e-76	CD4+ T cells	LEPROTL1
6.58406e-80	0.560509	0.36	0.071	1.24794e-75	CD4+ T cells	TCF7
1.33105e-79	0.401126	1	0.994	2.52287e-75	CD4+ T cells	RPL41
5.27083e-79	0.46931	0.994	0.982	9.99034e-75	CD4+ T cells	RPL34
6.49551e-79	0.678438	0.421	0.106	1.23116e-74	CD4+ T cells	AP3M2
1.27276e-78	0.588793	0.94	0.417	2.41239e-74	CD4+ T cells	CD3E
4.12239e-78	0.436709	0.998	0.988	7.81359e-74	CD4+ T cells	RPL11
6.53921e-78	0.463817	0.996	0.989	1.23944e-73	CD4+ T cells	RPS19
6.55157e-78	0.454011	0.998	0.984	1.24178e-73	CD4+ T cells	RPL3
6.82179e-78	0.441502	0.991	0.984	1.293e-73	CD4+ T cells	RPS4X
2.79213e-77	0.439044	0.994	0.973	5.29221e-73	CD4+ T cells	RPL35A
3.61844e-76	0.420364	0.319	0.055	6.85839e-72	CD4+ T cells	CAMK4
3.82936e-76	0.683165	0.887	0.608	7.25817e-72	CD4+ T cells	FXYD5
3.58129e-75	0.727187	0.972	0.689	6.78797e-71	CD4+ T cells	CXCR4
1.84692e-72	0.437389	0.981	0.968	3.50065e-68	CD4+ T cells	RPL36
2.3207e-72	0.430617	0.987	0.986	4.39866e-68	CD4+ T cells	RPL18A
7.96735e-71	0.391768	0.996	0.986	1.51013e-66	CD4+ T cells	RPS15
1.72303e-70	0.432228	0.987	0.979	3.26583e-66	CD4+ T cells	RPS16
2.10957e-70	0.377448	0.994	0.978	3.99848e-66	CD4+ T cells	RPS7
2.2425e-70	0.406274	0.991	0.976	4.25043e-66	CD4+ T cells	RPL13A
2.69069e-69	0.472097	0.979	0.961	5.09994e-65	CD4+ T cells	RPL10A
4.28952e-68	0.37932	1	0.993	8.13036e-64	CD4+ T cells	RPL10
4.42655e-68	0.389007	0.985	0.985	8.39007e-64	CD4+ T cells	RPL9
4.7379e-68	0.521366	0.945	0.41	8.98022e-64	CD4+ T cells	CD3D
3.53137e-67	0.518499	0.874	0.372	6.69336e-63	CD4+ T cells	CD3G
5.18846e-67	0.613005	0.86	0.435	9.83421e-63	CD4+ T cells	TRBC2
1.33878e-66	0.408819	0.996	0.98	2.53752e-62	CD4+ T cells	RPL18
1.59774e-66	0.433486	0.983	0.976	3.02836e-62	CD4+ T cells	RPL37
1.24524e-65	0.537214	0.481	0.144	2.36022e-61	CD4+ T cells	TC2N
2.57918e-65	0.386649	0.97	0.963	4.88857e-61	CD4+ T cells	RPL35
3.50293e-65	0.469876	0.991	0.981	6.63946e-61	CD4+ T cells	RPS6
7.49069e-65	0.385613	0.987	0.983	1.41979e-60	CD4+ T cells	RPL29
6.55141e-63	0.598215	0.757	0.394	1.24175e-58	CD4+ T cells	PLP2
8.95026e-63	0.367559	0.998	0.985	1.69643e-58	CD4+ T cells	RPS23
6.84145e-62	0.635048	0.774	0.48	1.29673e-57	CD4+ T cells	PDCD4
4.75234e-60	0.536754	0.755	0.358	9.00758e-56	CD4+ T cells	OCIAD2
5.0362e-60	0.527444	0.96	0.923	9.54561e-56	CD4+ T cells	EEF1B2
5.10542e-60	0.373559	0.985	0.976	9.67681e-56	CD4+ T cells	RPL23A
7.3893e-60	0.356508	0.698	0.284	1.40057e-55	CD4+ T cells	GPR183
2.32124e-58	0.329126	0.996	0.982	4.39969e-54	CD4+ T cells	RPL7A
3.02701e-58	0.566068	0.968	0.697	5.7374e-54	CD4+ T cells	S100A4
3.16914e-58	0.437924	0.977	0.959	6.00678e-54	CD4+ T cells	RPS5
5.4507e-58	0.528875	0.394	0.107	1.03313e-53	CD4+ T cells	ICOS
1.22495e-57	0.594489	0.734	0.4	2.32177e-53	CD4+ T cells	STK17A
5.06645e-57	0.366112	0.298	0.064	9.60295e-53	CD4+ T cells	CD28
3.56011e-56	0.420707	0.977	0.949	6.74783e-52	CD4+ T cells	RPS21
3.77619e-56	0.36775	0.994	0.975	7.15739e-52	CD4+ T cells	RPL6
8.4717e-56	0.380456	0.981	0.964	1.60573e-51	CD4+ T cells	RPL27A
1.6444e-55	0.656106	0.591	0.25	3.11679e-51	CD4+ T cells	TENT5C
3.58972e-54	0.468619	0.594	0.228	6.80395e-50	CD4+ T cells	CD96
1.84174e-53	0.572795	0.528	0.217	3.49083e-49	CD4+ T cells	NCF1
2.03275e-53	0.466997	0.951	0.903	3.85287e-49	CD4+ T cells	RPS10
2.1694e-53	0.491119	0.343	0.096	4.11188e-49	CD4+ T cells	AQP3
6.48652e-53	0.406698	0.377	0.106	1.22945e-48	CD4+ T cells	FAM102A
9.699e-53	0.397574	0.987	0.988	1.83835e-48	CD4+ T cells	RPS3A
2.69789e-52	0.5656	0.813	0.47	5.11359e-48	CD4+ T cells	CYTIP
1.9738e-51	0.61415	0.821	0.64	3.74114e-47	CD4+ T cells	LDHB
3.16515e-51	0.506111	0.321	0.085	5.99923e-47	CD4+ T cells	GPR171
3.38343e-51	0.389951	0.972	0.928	6.41296e-47	CD4+ T cells	RPL38
3.97531e-51	0.48459	0.768	0.384	7.53481e-47	CD4+ T cells	ACAP1
8.83442e-51	0.467654	0.872	0.517	1.67448e-46	CD4+ T cells	CD69
9.06745e-51	0.33077	0.991	0.971	1.71864e-46	CD4+ T cells	RPL24
4.11725e-50	0.380389	0.989	0.984	7.80383e-46	CD4+ T cells	RPS8
1.88147e-49	0.473801	0.404	0.128	3.56614e-45	CD4+ T cells	CD6
2.3406e-49	0.323458	0.985	0.978	4.43638e-45	CD4+ T cells	RPL26
3.26647e-49	0.630628	0.298	0.075	6.19127e-45	CD4+ T cells	CXCR6
4.26922e-49	0.421327	0.368	0.107	8.09189e-45	CD4+ T cells	P2RY10
5.76326e-49	0.456803	0.34	0.097	1.09237e-44	CD4+ T cells	CDC14A
2.91301e-48	0.375894	0.991	0.973	5.52131e-44	CD4+ T cells	RPL5
5.62575e-48	0.27117	0.994	0.985	1.06631e-43	CD4+ T cells	FAU
6.32962e-48	0.346518	0.968	0.943	1.19972e-43	CD4+ T cells	EEF1D
1.13957e-47	0.579198	0.887	0.707	2.15994e-43	CD4+ T cells	ANXA1
6.03632e-47	0.311884	0.991	0.98	1.14412e-42	CD4+ T cells	RPS9
6.21655e-47	0.481436	0.717	0.355	1.17828e-42	CD4+ T cells	CLEC2D
7.52755e-47	0.268834	1	0.995	1.42677e-42	CD4+ T cells	EEF1A1
7.82351e-47	0.415895	0.979	0.926	1.48287e-42	CD4+ T cells	RPLP0
1.00327e-46	0.503896	0.643	0.323	1.90159e-42	CD4+ T cells	EMB
9.91976e-46	0.345819	0.97	0.954	1.88019e-41	CD4+ T cells	RPL27
6.03869e-45	0.511031	0.796	0.561	1.14457e-40	CD4+ T cells	YPEL5
8.23621e-45	0.29323	0.989	0.979	1.56109e-40	CD4+ T cells	RPL15
1.80709e-44	0.450055	0.757	0.395	3.42517e-40	CD4+ T cells	GIMAP7
4.09348e-44	0.426588	0.474	0.19	7.75878e-40	CD4+ T cells	CAPG
7.20359e-44	0.447476	0.415	0.151	1.36537e-39	CD4+ T cells	PIM1
1.21708e-43	0.569352	0.721	0.431	2.30686e-39	CD4+ T cells	IKZF1
1.41803e-43	0.428976	0.896	0.638	2.68773e-39	CD4+ T cells	STK4
1.46734e-43	0.297609	0.987	0.983	2.78119e-39	CD4+ T cells	RPL8
4.72258e-43	0.438593	0.37	0.129	8.95118e-39	CD4+ T cells	SUSD3
5.66378e-43	0.324915	0.987	0.983	1.07351e-38	CD4+ T cells	RPL12
1.13223e-42	0.406047	0.928	0.819	2.14604e-38	CD4+ T cells	NOP53
1.83802e-42	0.498153	0.615	0.312	3.48378e-38	CD4+ T cells	RORA
3.24755e-42	0.363652	0.804	0.546	6.1554e-38	CD4+ T cells	SLC2A3
1.38504e-41	0.379394	0.296	0.087	2.6252e-37	CD4+ T cells	PDE3B
1.83931e-41	0.581801	0.549	0.28	3.48623e-37	CD4+ T cells	AC058791.1
4.34704e-41	0.394798	0.747	0.367	8.23938e-37	CD4+ T cells	LCK
5.31205e-41	0.461098	0.777	0.444	1.00685e-36	CD4+ T cells	RGCC
5.58452e-41	0.383907	0.294	0.089	1.05849e-36	CD4+ T cells	THEM4
5.19232e-40	0.297366	0.977	0.971	9.84152e-36	CD4+ T cells	UBA52
5.4018e-40	0.444311	0.83	0.684	1.02386e-35	CD4+ T cells	CIB1
6.93162e-40	0.425688	0.877	0.586	1.31382e-35	CD4+ T cells	CD48
1.00959e-39	0.462726	0.685	0.409	1.91357e-35	CD4+ T cells	TNFAIP8
2.36252e-39	0.307156	0.974	0.961	4.47792e-35	CD4+ T cells	RPS26
4.64842e-39	0.395552	0.981	0.618	8.81062e-35	CD4+ T cells	IL32
1.36256e-38	0.42347	0.362	0.133	2.58261e-34	CD4+ T cells	SC5D
1.99635e-38	0.316841	0.985	0.982	3.78387e-34	CD4+ T cells	RPL21
3.04448e-38	0.494549	0.587	0.33	5.77051e-34	CD4+ T cells	EML4
3.05148e-38	0.419949	0.423	0.178	5.78377e-34	CD4+ T cells	TMEM238
4.48348e-38	0.537243	0.498	0.235	8.49799e-34	CD4+ T cells	PTGER4
2.39654e-37	0.407907	0.596	0.299	4.5424e-33	CD4+ T cells	2021-09-01
1.31079e-36	0.490981	0.545	0.296	2.48447e-32	CD4+ T cells	ARHGAP15
1.34388e-36	0.329366	0.962	0.931	2.54719e-32	CD4+ T cells	RPS20
7.75887e-36	0.295191	0.27	0.077	1.47062e-31	CD4+ T cells	CD5
1.0596e-35	0.445449	0.732	0.439	2.00837e-31	CD4+ T cells	SAMSN1
1.98782e-35	0.389573	0.596	0.28	3.76771e-31	CD4+ T cells	LAT
2.16291e-35	0.39507	0.943	0.899	4.09957e-31	CD4+ T cells	RPL4
2.26756e-35	0.387722	0.402	0.15	4.29793e-31	CD4+ T cells	BCL11B
1.58192e-34	0.449894	0.526	0.246	2.99837e-30	CD4+ T cells	RHOH
8.57021e-34	0.252697	0.985	0.968	1.6244e-29	CD4+ T cells	RPL37A
4.47456e-33	0.406089	0.719	0.425	8.48109e-29	CD4+ T cells	ICAM3
1.87823e-32	0.472834	0.598	0.37	3.55999e-28	CD4+ T cells	CDKN1B
4.08627e-32	0.300711	0.381	0.142	7.74511e-28	CD4+ T cells	TRAT1
4.40518e-32	0.440194	0.455	0.227	8.34957e-28	CD4+ T cells	PBXIP1
9.15723e-32	0.298962	0.981	0.978	1.73566e-27	CD4+ T cells	RPS13
1.04105e-31	0.499367	0.653	0.427	1.97321e-27	CD4+ T cells	PIK3R1
1.597e-31	0.424522	0.698	0.474	3.02696e-27	CD4+ T cells	MZT2A
1.79013e-31	0.320922	0.887	0.609	3.39301e-27	CD4+ T cells	CD37
1.81433e-31	0.354214	0.855	0.729	3.43889e-27	CD4+ T cells	APRT
4.88572e-31	0.377038	0.828	0.706	9.26038e-27	CD4+ T cells	SF1
8.18642e-31	0.256871	0.983	0.969	1.55165e-26	CD4+ T cells	RACK1
4.96023e-30	0.372502	0.262	0.085	9.40162e-26	CD4+ T cells	GATA3
6.96615e-30	0.363665	0.745	0.493	1.32036e-25	CD4+ T cells	STK17B
2.23041e-29	0.339306	0.855	0.547	4.22751e-25	CD4+ T cells	RAC2
4.5796e-29	0.354927	0.636	0.385	8.68018e-25	CD4+ T cells	ABRACL
7.2322e-29	0.342669	0.896	0.708	1.37079e-24	CD4+ T cells	GMFG
7.66063e-29	0.384619	0.813	0.679	1.452e-24	CD4+ T cells	ANKRD12
8.36629e-29	0.350795	0.983	0.894	1.58575e-24	CD4+ T cells	SH3BGRL3
9.09914e-29	0.30802	0.319	0.118	1.72465e-24	CD4+ T cells	ITK
1.22315e-28	0.317116	0.921	0.838	2.31836e-24	CD4+ T cells	TOMM7
1.53403e-28	0.304368	0.97	0.841	2.90761e-24	CD4+ T cells	ARHGDIB
2.02924e-28	0.29819	0.296	0.103	3.84623e-24	CD4+ T cells	BICDL1
2.07261e-28	0.387189	0.791	0.532	3.92842e-24	CD4+ T cells	FYB1
5.09793e-28	0.441055	0.674	0.485	9.66262e-24	CD4+ T cells	FAM177A1
6.0952e-28	0.346643	0.285	0.11	1.15528e-23	CD4+ T cells	ATF7IP2
6.89183e-28	0.282314	0.915	0.846	1.30628e-23	CD4+ T cells	HINT1
1.53159e-27	0.323887	0.879	0.624	2.90298e-23	CD4+ T cells	TNFAIP3
2.05796e-27	0.259227	0.979	0.938	3.90065e-23	CD4+ T cells	CALM1
3.99276e-27	0.351114	0.709	0.464	7.56788e-23	CD4+ T cells	BIRC3
4.92993e-27	0.33696	0.421	0.19	9.34418e-23	CD4+ T cells	RNF125
5.42697e-27	0.378877	0.611	0.384	1.02863e-22	CD4+ T cells	2021-09-06
1.24549e-26	0.31368	0.302	0.114	2.36071e-22	CD4+ T cells	RGL4
1.33526e-26	0.334043	0.255	0.089	2.53085e-22	CD4+ T cells	ZNF101
1.63247e-26	0.335416	0.374	0.167	3.09419e-22	CD4+ T cells	TTC39C
1.67104e-26	0.337191	0.645	0.389	3.16728e-22	CD4+ T cells	ISG20
2.17355e-26	0.351704	0.766	0.559	4.11975e-22	CD4+ T cells	GPSM3
3.13244e-26	0.298983	0.702	0.394	5.93723e-22	CD4+ T cells	IL2RG
3.81397e-26	0.296971	0.977	0.952	7.22901e-22	CD4+ T cells	RPL22
4.55245e-26	0.345616	0.257	0.089	8.62872e-22	CD4+ T cells	CXCR3
4.78244e-26	0.292443	0.943	0.665	9.06463e-22	CD4+ T cells	CORO1A
8.37111e-26	0.414802	0.84	0.67	1.58666e-21	CD4+ T cells	TSC22D3
1.08623e-25	0.341975	0.681	0.464	2.05884e-21	CD4+ T cells	CDC42SE2
2.10896e-25	0.329337	0.879	0.832	3.99732e-21	CD4+ T cells	RPS4Y1
3.22916e-25	0.310277	0.887	0.787	6.12056e-21	CD4+ T cells	NDUFS5
5.67771e-25	0.297766	0.904	0.726	1.07615e-20	CD4+ T cells	JUN
6.03273e-25	0.338486	0.391	0.195	1.14344e-20	CD4+ T cells	MCUB
2.34825e-24	0.290977	0.881	0.804	4.45088e-20	CD4+ T cells	COMMD6
5.28023e-24	0.270415	0.97	0.7	1.00081e-19	CD4+ T cells	PTPRC
5.48007e-24	0.318019	0.294	0.122	1.03869e-19	CD4+ T cells	CD82
6.82894e-24	0.38887	0.553	0.35	1.29436e-19	CD4+ T cells	NSMCE3
9.11083e-24	0.330313	0.798	0.612	1.72687e-19	CD4+ T cells	EVL
9.68152e-24	0.398548	0.74	0.637	1.83504e-19	CD4+ T cells	GSTK1
2.33605e-23	0.371701	0.434	0.236	4.42775e-19	CD4+ T cells	MTERF4
2.97252e-22	0.293327	0.594	0.341	5.63412e-18	CD4+ T cells	TBC1D10C
1.40185e-21	0.268458	0.572	0.303	2.65707e-17	CD4+ T cells	SKAP1
2.14597e-21	0.3518	0.328	0.162	4.06747e-17	CD4+ T cells	FBXO34
2.26075e-21	0.336143	0.549	0.332	4.28503e-17	CD4+ T cells	TSTD1
3.39331e-21	0.279276	0.449	0.231	6.43168e-17	CD4+ T cells	S1PR4
4.35453e-21	0.524605	0.432	0.224	8.25357e-17	CD4+ T cells	KLRB1
7.66823e-21	0.38956	0.402	0.226	1.45344e-16	CD4+ T cells	AC016831.5
2.10315e-20	0.382717	0.487	0.307	3.9863e-16	CD4+ T cells	TMEM173
1.9719e-19	0.311478	0.374	0.188	3.73754e-15	CD4+ T cells	STAT4
2.80071e-19	0.311127	0.372	0.195	5.30846e-15	CD4+ T cells	FKBP11
3.18784e-19	0.308201	0.279	0.124	6.04223e-15	CD4+ T cells	AC044849.1
5.92411e-19	0.312757	0.421	0.254	1.12286e-14	CD4+ T cells	TRAPPC6A
7.05346e-19	0.265417	0.766	0.542	1.33691e-14	CD4+ T cells	LIMD2
1.11342e-18	0.352847	0.613	0.449	2.11038e-14	CD4+ T cells	CKLF
1.20223e-18	0.378556	0.449	0.28	2.2787e-14	CD4+ T cells	LPIN2
3.06435e-18	0.255774	0.817	0.748	5.80818e-14	CD4+ T cells	ARL6IP5
5.65229e-18	0.352035	0.251	0.112	1.07134e-13	CD4+ T cells	SELL
1.92007e-17	0.296795	0.27	0.128	3.6393e-13	CD4+ T cells	JAK3
2.35519e-17	0.33283	0.86	0.744	4.46403e-13	CD4+ T cells	BTG2
3.1727e-17	0.409156	0.404	0.243	6.01353e-13	CD4+ T cells	PRMT9
3.34423e-17	0.302802	0.768	0.663	6.33866e-13	CD4+ T cells	DDX24
7.10213e-17	0.330042	0.428	0.276	1.34614e-12	CD4+ T cells	YIPF5
7.78896e-17	0.341402	0.315	0.162	1.47632e-12	CD4+ T cells	AC025164.1
1.49512e-16	0.271073	0.691	0.447	2.83385e-12	CD4+ T cells	RGS1
7.28456e-16	0.314052	0.357	0.205	1.38072e-11	CD4+ T cells	SVIP
1.02786e-15	0.335395	0.7	0.591	1.94821e-11	CD4+ T cells	STAT3
1.05339e-15	0.252927	0.83	0.716	1.9966e-11	CD4+ T cells	MZT2B
3.75611e-15	0.307801	0.36	0.209	7.11933e-11	CD4+ T cells	LDLRAD4
3.9002e-15	0.335265	0.502	0.378	7.39244e-11	CD4+ T cells	TMEM123
1.15744e-14	0.298778	0.396	0.263	2.19381e-10	CD4+ T cells	TRADD
1.81739e-14	0.290932	0.447	0.295	3.44469e-10	CD4+ T cells	UBALD2
1.82274e-14	0.282783	0.57	0.434	3.45482e-10	CD4+ T cells	NSD3
2.18691e-14	0.28605	0.536	0.368	4.14507e-10	CD4+ T cells	GIMAP4
3.94468e-14	0.276062	0.383	0.228	7.47674e-10	CD4+ T cells	DEF6
1.00214e-13	0.273173	0.291	0.167	1.89947e-09	CD4+ T cells	SINHCAF
1.79561e-13	0.347659	0.513	0.373	3.4034e-09	CD4+ T cells	FAM107B
3.89951e-13	0.303549	0.483	0.342	7.39113e-09	CD4+ T cells	CYLD
1.03049e-12	0.254492	0.677	0.563	1.95319e-08	CD4+ T cells	GCC2
1.11465e-12	0.278123	0.353	0.212	2.11271e-08	CD4+ T cells	EPB41
1.81342e-12	0.266762	0.326	0.2	3.43716e-08	CD4+ T cells	MDFIC
1.98061e-12	0.310036	0.523	0.337	3.75406e-08	CD4+ T cells	TRBC1
3.42622e-12	0.292423	0.272	0.15	6.49407e-08	CD4+ T cells	AC008105.3
8.45126e-12	0.276319	0.443	0.314	1.60185e-07	CD4+ T cells	TMEM243
8.4605e-12	0.279279	0.498	0.361	1.6036e-07	CD4+ T cells	FOXP1
1.16055e-11	0.253017	0.54	0.41	2.19971e-07	CD4+ T cells	AAK1
1.5248e-11	0.276599	0.343	0.21	2.89011e-07	CD4+ T cells	PDE7A
2.42412e-11	0.288775	0.391	0.261	4.59467e-07	CD4+ T cells	CNN2
2.86986e-11	0.283696	0.357	0.236	5.43953e-07	CD4+ T cells	PAG1
4.4877e-11	0.251581	0.617	0.505	8.50599e-07	CD4+ T cells	GTF3A
5.38207e-11	0.358394	0.404	0.303	1.02012e-06	CD4+ T cells	NOSIP
9.04148e-11	0.260791	0.447	0.317	1.71372e-06	CD4+ T cells	PLK3
9.05327e-11	0.256296	0.547	0.446	1.71596e-06	CD4+ T cells	FAM89B
9.12363e-11	0.310239	0.53	0.434	1.72929e-06	CD4+ T cells	PRMT2
1.39818e-10	0.27195	0.811	0.733	2.65011e-06	CD4+ T cells	TXNIP
1.59171e-10	0.28729	0.581	0.488	3.01694e-06	CD4+ T cells	PPP1R14B
2.51591e-10	0.270257	0.451	0.334	4.76866e-06	CD4+ T cells	ARID5A
1.14886e-09	0.29403	0.523	0.433	2.17755e-05	CD4+ T cells	G3BP2
6.48185e-09	0.271186	0.445	0.362	0.000122857	CD4+ T cells	CORO1B
1.34812e-08	0.311663	0.398	0.297	0.000255523	CD4+ T cells	STAT1
1.92161e-08	0.251097	0.455	0.364	0.000364222	CD4+ T cells	JOSD1
2.66131e-08	0.25702	0.613	0.554	0.000504425	CD4+ T cells	IDS
4.29712e-08	0.289367	0.555	0.49	0.000814475	CD4+ T cells	NR3C1
3.34365e-07	0.256929	0.564	0.467	0.00633755	CD4+ T cells	H1FX
0	3.80339	0.922	0.186	0	TAM	CCL3L1
0	3.67606	0.95	0.059	0	TAM	C1QA
0	3.63975	0.944	0.051	0	TAM	C1QB
0	3.24291	0.922	0.024	0	TAM	C1QC
0	2.97629	0.912	0.123	0	TAM	APOE
0	2.57341	0.929	0.09	0	TAM	CD14
0	2.53535	0.963	0.253	0	TAM	HLA-DQA1
0	2.45274	0.959	0.081	0	TAM	MS4A7
0	2.41023	0.879	0.061	0	TAM	C3
0	2.29233	0.955	0.178	0	TAM	PLAUR
0	2.15272	0.946	0.213	0	TAM	CD83
0	2.15062	0.918	0.139	0	TAM	SGK1
0	1.92229	0.927	0.062	0	TAM	MS4A6A
0	1.83141	0.92	0.076	0	TAM	FCGR2A
0	1.8121	0.655	0.016	0	TAM	FOLR2
0	1.76528	0.726	0.05	0	TAM	PLAU
0	1.63429	0.815	0.025	0	TAM	MS4A4A
0	1.6245	0.881	0.07	0	TAM	CPVL
0	1.62429	0.858	0.08	0	TAM	PHACTR1
0	1.61699	0.948	0.149	0	TAM	CD68
0	1.58729	0.981	0.129	0	TAM	AIF1
0	1.5176	0.722	0.048	0	TAM	STAB1
0	1.51163	0.716	0.045	0	TAM	OLR1
0	1.48519	0.763	0.025	0	TAM	CD163
0	1.47531	0.765	0.006	0	TAM	TREM2
0	1.45773	0.838	0.017	0	TAM	MSR1
0	1.44604	0.806	0.01	0	TAM	VSIG4
0	1.41922	0.905	0.129	0	TAM	HLA-DMB
0	1.41099	0.83	0.077	0	TAM	C5AR1
0	1.40554	0.778	0.009	0	TAM	SLCO2B1
0	1.39838	0.881	0.05	0	TAM	CSF1R
0	1.33668	0.879	0.11	0	TAM	ADAP2
0	1.32813	0.69	0.025	0	TAM	F13A1
0	1.31344	0.894	0.08	0	TAM	CXCL16
0	1.24005	0.735	0.008	0	TAM	GPR34
0	1.20467	0.847	0.088	0	TAM	DSE
0	1.16704	0.838	0.073	0	TAM	PLXDC2
0	1.14382	0.787	0.031	0	TAM	IL18
0	1.14348	0.744	0.023	0	TAM	FCGR1A
0	1.11957	0.733	0.024	0	TAM	PLD4
0	1.11679	0.789	0.063	0	TAM	IGSF6
0	1.07714	0.894	0.082	0	TAM	SPI1
0	1.06032	0.791	0.061	0	TAM	KCTD12
0	1.04643	0.856	0.08	0	TAM	CYBB
0	1.01814	0.78	0.049	0	TAM	CD86
0	1.00786	0.756	0.046	0	TAM	RNASE6
0	0.966768	0.746	0.058	0	TAM	CLEC7A
0	0.964964	0.756	0.03	0	TAM	CSF2RA
0	0.942105	0.746	0.042	0	TAM	LY86
0	0.93744	0.765	0.073	0	TAM	BMP2K
0	0.920972	0.649	0.007	0	TAM	FPR3
0	0.899035	0.58	0.005	0	TAM	IGF1
0	0.891376	0.625	0.013	0	TAM	VMO1
0	0.882536	0.683	0.026	0	TAM	LILRB4
0	0.849014	0.679	0.024	0	TAM	HLA-DOA
0	0.719564	0.664	0.038	0	TAM	HLA-DQA2
0	0.70214	0.621	0.024	0	TAM	DOCK4
0	0.614654	0.522	0.005	0	TAM	SLC1A3
1.89622e-304	0.930502	0.772	0.08	3.59409e-300	TAM	LY96
3.10072e-304	1.01979	0.832	0.098	5.87711e-300	TAM	LTC4S
5.46721e-303	1.73907	0.886	0.144	1.03625e-298	TAM	NR4A3
1.28949e-302	1.89814	0.957	0.263	2.4441e-298	TAM	HLA-DMA
1.93547e-296	1.01202	0.489	0.012	3.6685e-292	TAM	MRC1
4.93135e-296	0.839951	0.664	0.045	9.34688e-292	TAM	NRP2
7.1951e-296	1.34373	0.752	0.077	1.36376e-291	TAM	APOC1
2.50922e-295	1.79946	0.841	0.114	4.75597e-291	TAM	HMOX1
7.33536e-294	1.91006	0.983	0.315	1.39034e-289	TAM	FCGRT
1.98554e-291	1.77739	0.8	0.117	3.76339e-287	TAM	LGMN
5.45209e-290	1.20945	0.884	0.12	1.03339e-285	TAM	FGL2
2.59501e-289	0.577622	0.45	0.006	4.91859e-285	TAM	GAL3ST4
4.61545e-288	2.34018	0.892	0.164	8.74813e-284	TAM	IL1B
4.59663e-287	2.40289	0.97	0.351	8.71245e-283	TAM	HLA-DQB1
1.0401e-285	2.23803	0.996	0.368	1.97141e-281	TAM	CST3
2.55833e-285	1.29938	0.597	0.039	4.84906e-281	TAM	PLTP
2.66946e-284	0.524775	0.407	0.001	5.05969e-280	TAM	IGSF21
4.18357e-284	1.00935	0.81	0.105	7.92954e-280	TAM	LAIR1
2.00538e-283	1.0713	0.789	0.096	3.801e-279	TAM	C3AR1
2.24446e-282	3.16735	0.89	0.207	4.25414e-278	TAM	CCL3
2.69445e-281	0.623881	0.567	0.031	5.10707e-277	TAM	TSPAN33
1.06475e-280	1.35102	0.957	0.161	2.01813e-276	TAM	FCER1G
8.04269e-276	0.791959	0.586	0.037	1.52441e-271	TAM	NPL
3.52987e-275	3.19058	0.987	0.486	6.69051e-271	TAM	HLA-DRA
2.43795e-274	2.68028	0.983	0.475	4.62088e-270	TAM	HLA-DRB5
6.76135e-273	1.8003	0.976	0.338	1.28155e-268	TAM	CTSZ
5.20696e-270	2.78738	0.948	0.324	9.86927e-266	TAM	IER3
2.41323e-269	0.825892	0.683	0.06	4.57404e-265	TAM	BASP1
9.73508e-269	1.73211	0.981	0.374	1.84519e-264	TAM	NPC2
2.77835e-268	1.66296	0.985	0.284	5.26608e-264	TAM	TYROBP
2.98721e-267	0.547619	0.55	0.031	5.66195e-263	TAM	FMNL2
3.12279e-266	0.495503	0.418	0.006	5.91893e-262	TAM	EBI3
2.41455e-265	0.58297	0.47	0.015	4.57654e-261	TAM	MERTK
2.17176e-263	2.65616	0.994	0.652	4.11635e-259	TAM	CD74
9.14792e-263	0.54674	0.545	0.031	1.7339e-258	TAM	TFEC
1.72783e-262	0.57556	0.489	0.02	3.27493e-258	TAM	LHFPL2
4.73775e-262	0.719637	0.713	0.076	8.97992e-258	TAM	TBXAS1
5.567e-262	2.60121	0.989	0.568	1.05517e-257	TAM	HLA-DRB1
7.57423e-262	0.906759	0.644	0.055	1.43562e-257	TAM	IFI30
4.37414e-260	2.90552	0.989	0.598	8.29075e-256	TAM	HLA-DPA1
5.88112e-260	1.84465	0.961	0.331	1.11471e-255	TAM	CTSB
9.98933e-260	0.89594	0.782	0.106	1.89338e-255	TAM	MFSD1
6.95737e-254	2.63606	0.989	0.638	1.3187e-249	TAM	HLA-DPB1
1.08323e-253	1.0431	0.381	0.004	2.05316e-249	TAM	TCHH
7.26976e-253	0.68895	0.675	0.066	1.37791e-248	TAM	NCF4
3.50453e-252	1.38282	0.935	0.256	6.64249e-248	TAM	GRN
1.78101e-250	0.568771	0.534	0.032	3.37572e-246	TAM	EPB41L3
4.28978e-250	1.36367	0.804	0.133	8.13084e-246	TAM	KLF4
1.74576e-248	0.598883	0.591	0.045	3.30891e-244	TAM	TLR2
1.00377e-247	1.47217	0.86	0.165	1.90255e-243	TAM	ICAM1
3.30102e-247	0.427903	0.375	0.004	6.25676e-243	TAM	ME1
6.82517e-247	0.640892	0.603	0.05	1.29364e-242	TAM	SLC15A3
3.96494e-246	1.39833	0.746	0.104	7.51514e-242	TAM	OSM
9.63678e-245	0.847999	0.767	0.099	1.82656e-240	TAM	MNDA
1.60889e-244	0.460102	0.487	0.023	3.04949e-240	TAM	TM6SF1
7.60428e-244	0.620395	0.455	0.018	1.44131e-239	TAM	OLFML3
4.58982e-243	1.72301	0.629	0.072	8.69955e-239	TAM	SLC40A1
7.63328e-243	1.15989	0.657	0.07	1.44681e-238	TAM	HBEGF
6.22032e-242	0.562672	0.575	0.043	1.179e-237	TAM	CIITA
1.23322e-241	0.714282	0.716	0.084	2.33744e-237	TAM	SLC43A2
1.43146e-239	2.09722	0.728	0.109	2.71319e-235	TAM	CXCL8
1.95052e-238	1.18507	0.692	0.092	3.69702e-234	TAM	ABL2
2.22437e-238	0.73187	0.644	0.068	4.21606e-234	TAM	RBM47
6.44056e-238	1.04836	0.873	0.175	1.22074e-233	TAM	TIMP2
8.26222e-238	1.16252	0.879	0.174	1.56602e-233	TAM	C1orf162
2.20515e-237	1.0701	0.793	0.123	4.17965e-233	TAM	CFD
8.10354e-237	1.00664	0.795	0.139	1.53594e-232	TAM	CTSH
1.0457e-236	0.46553	0.407	0.011	1.98201e-232	TAM	FCGR1B
3.66512e-235	0.389278	0.377	0.006	6.94687e-231	TAM	ARHGAP22
1.37495e-234	1.14452	0.823	0.164	2.60608e-230	TAM	LIPA
3.41163e-233	0.763148	0.735	0.095	6.4664e-229	TAM	TNFSF13B
9.94239e-233	0.92667	0.567	0.049	1.88448e-228	TAM	CYB5D1
1.39908e-232	0.66859	0.668	0.078	2.65181e-228	TAM	CD302
6.18653e-231	0.728872	0.543	0.042	1.1726e-226	TAM	IRF8
6.48654e-230	0.72662	0.694	0.078	1.22946e-225	TAM	NLRP3
1.20793e-229	1.43711	0.929	0.264	2.28951e-225	TAM	MARCKS
6.69744e-227	0.582153	0.603	0.055	1.26943e-222	TAM	PILRA
2.9955e-226	0.698804	0.666	0.077	5.67767e-222	TAM	AP1B1
2.72638e-225	0.896187	0.784	0.141	5.16758e-221	TAM	ALDH2
4.88537e-224	0.920175	0.364	0.007	9.25972e-220	TAM	SDS
5.05864e-223	0.42063	0.386	0.01	9.58814e-219	TAM	ETV5
5.46796e-223	0.620418	0.425	0.017	1.0364e-218	TAM	FCGR2B
1.15675e-222	0.608809	0.638	0.066	2.19251e-218	TAM	FPR1
1.46028e-222	1.89468	1	0.972	2.76782e-218	TAM	FTL
2.197e-222	0.80807	0.741	0.12	4.16419e-218	TAM	GAA
4.07983e-222	0.682229	0.425	0.018	7.7329e-218	TAM	HSPA6
6.20348e-222	0.431279	0.483	0.029	1.17581e-217	TAM	ADAM28
7.03388e-222	1.11783	0.864	0.179	1.3332e-217	TAM	NFKBID
7.48911e-222	1.2724	0.897	0.246	1.41949e-217	TAM	GLUL
1.02061e-221	0.770319	0.707	0.103	1.93447e-217	TAM	RAB20
6.33918e-221	0.993151	0.748	0.118	1.20153e-216	TAM	TNFAIP2
2.99607e-220	1.98478	0.737	0.13	5.67874e-216	TAM	CXCL2
3.83643e-220	0.769643	0.767	0.127	7.27156e-216	TAM	AXL
7.95554e-220	0.801838	0.724	0.106	1.50789e-215	TAM	OGFRL1
1.13122e-219	0.417094	0.797	0.116	2.14412e-215	TAM	LST1
1.03179e-218	0.995484	0.634	0.079	1.95565e-214	TAM	PDGFB
4.73731e-213	0.402811	0.386	0.013	8.97909e-209	TAM	TLR7
1.38951e-212	0.505382	0.483	0.032	2.63368e-208	TAM	PTAFR
3.1218e-212	0.742386	0.672	0.093	5.91706e-208	TAM	CEP170
9.1071e-212	0.587448	0.586	0.058	1.72616e-207	TAM	SYK
1.57057e-211	0.709168	0.634	0.07	2.97685e-207	TAM	MPEG1
5.2286e-211	1.71667	0.892	0.256	9.91028e-207	TAM	GPR183
1.71239e-210	0.5832	0.379	0.013	3.24566e-206	TAM	HS3ST1
3.12982e-210	1.01453	0.881	0.175	5.93227e-206	TAM	A2M
1.79662e-209	0.905632	0.675	0.091	3.40531e-205	TAM	MAFB
1.05274e-207	0.489437	0.513	0.042	1.99537e-203	TAM	LPCAT2
2.6213e-206	1.39156	0.713	0.126	4.96842e-202	TAM	DAB2
4.43074e-206	0.405577	0.541	0.046	8.39802e-202	TAM	CSF3R
3.20864e-205	1.22702	0.821	0.165	6.08165e-201	TAM	BCL2A1
8.65983e-205	0.745694	0.677	0.101	1.64138e-200	TAM	EPB41L2
4.54416e-204	1.49373	0.972	0.457	8.61299e-200	TAM	PSAP
1.91474e-202	0.534325	0.328	0.006	3.62921e-198	TAM	CLDN1
4.26565e-202	0.553365	0.472	0.036	8.08512e-198	TAM	SCN1B
3.48462e-201	0.863351	0.647	0.09	6.60475e-197	TAM	ELL2
1.32683e-200	0.430448	0.289	0.001	2.51487e-196	TAM	CLEC9A
1.40032e-200	0.893245	0.752	0.142	2.65417e-196	TAM	CREG1
3.18547e-200	0.845041	0.843	0.199	6.03775e-196	TAM	RNF130
3.27077e-200	0.520221	0.539	0.053	6.19941e-196	TAM	SIRPA
4.37667e-200	1.17383	0.886	0.234	8.29554e-196	TAM	RASGEF1B
7.42998e-199	0.602964	0.325	0.006	1.40828e-194	TAM	SIGLEC1
1.31677e-198	1.10513	0.487	0.04	2.49581e-194	TAM	IL1A
3.50163e-198	0.489457	0.42	0.023	6.63698e-194	TAM	B3GNT5
8.99023e-198	0.715907	0.584	0.071	1.70401e-193	TAM	SPRED1
3.83671e-197	0.653343	0.647	0.093	7.27211e-193	TAM	CYFIP1
4.46639e-197	0.682234	0.586	0.07	8.4656e-193	TAM	TTYH3
1.90648e-196	2.25028	0.522	0.056	3.61353e-192	TAM	CCL2
3.02055e-195	1.68742	0.989	0.723	5.72515e-191	TAM	SAT1
1.12564e-193	1.35998	0.89	0.249	2.13354e-189	TAM	ATF3
1.15098e-193	0.403508	0.371	0.015	2.18156e-189	TAM	P2RY13
1.43485e-193	0.794772	0.78	0.161	2.71962e-189	TAM	MEF2A
1.36334e-192	0.704158	0.517	0.052	2.58407e-188	TAM	TRIB1
1.58913e-190	1.92623	0.558	0.071	3.01205e-186	TAM	CXCL3
8.1638e-190	1.2157	0.92	0.331	1.54737e-185	TAM	NAMPT
1.64582e-189	0.560059	0.416	0.026	3.11949e-185	TAM	CXCL12
4.539e-189	2.70152	0.784	0.226	8.60322e-185	TAM	SELENOP
1.26602e-188	0.65702	0.718	0.118	2.39962e-184	TAM	SH2B3
1.76835e-188	1.10385	0.901	0.274	3.35173e-184	TAM	NINJ1
2.0272e-188	0.666652	0.606	0.082	3.84236e-184	TAM	ARHGAP21
2.42903e-188	1.6394	0.877	0.292	4.60398e-184	TAM	CTSL
1.16253e-186	0.646194	0.595	0.082	2.20345e-182	TAM	HOMER3
4.71036e-186	0.337271	0.338	0.011	8.92801e-182	TAM	PALD1
8.96009e-186	0.701013	0.539	0.062	1.6983e-181	TAM	AC007952.4
9.69943e-186	0.42118	0.575	0.063	1.83843e-181	TAM	HCK
9.9434e-186	0.451489	0.509	0.048	1.88467e-181	TAM	GNA15
1.56667e-185	0.655349	0.433	0.032	2.96947e-181	TAM	ICAM4
2.55539e-185	1.40483	0.901	0.316	4.84348e-181	TAM	KDM6B
1.02673e-184	0.466848	0.457	0.036	1.94606e-180	TAM	CALHM6
1.85404e-183	0.459826	0.356	0.015	3.51415e-179	TAM	SDC3
2.26536e-183	2.03256	0.927	0.427	4.29377e-179	TAM	CCL4L2
2.96034e-182	0.33246	0.343	0.013	5.61102e-178	TAM	ST3GAL6
3.72209e-182	0.541508	0.588	0.079	7.05485e-178	TAM	IL13RA1
1.46673e-181	0.901324	0.772	0.159	2.78003e-177	TAM	STX11
1.52868e-180	0.719754	0.774	0.148	2.89745e-176	TAM	CD4
5.37451e-180	0.453108	0.263	0.001	1.01868e-175	TAM	SLC7A8
7.21517e-180	0.824883	0.957	0.365	1.36756e-175	TAM	CTSS
1.54963e-179	0.748905	0.744	0.158	2.93716e-175	TAM	IFNGR2
2.26359e-179	1.31672	0.737	0.159	4.29042e-175	TAM	INSIG1
2.29152e-179	0.288823	0.267	0.002	4.34335e-175	TAM	MRO
3.2866e-179	0.321715	0.338	0.013	6.22941e-175	TAM	BLNK
7.08733e-179	1.08319	0.94	0.378	1.34333e-174	TAM	RGS10
2.46659e-178	0.65624	0.623	0.091	4.67518e-174	TAM	PLEKHO2
1.51909e-177	0.493168	0.541	0.062	2.87928e-173	TAM	NAIP
9.32554e-177	0.651021	0.83	0.193	1.76756e-172	TAM	TGFBI
1.58478e-176	0.821986	0.784	0.182	3.00379e-172	TAM	PLSCR1
2.15368e-176	0.589654	0.657	0.1	4.08209e-172	TAM	LGALS9
2.96489e-176	0.625369	0.728	0.137	5.61965e-172	TAM	RAB31
7.2378e-176	0.750048	0.722	0.131	1.37185e-171	TAM	ZFHX3
1.01697e-174	0.663212	0.58	0.076	1.92756e-170	TAM	ITGAX
1.32878e-174	0.575392	0.614	0.089	2.51856e-170	TAM	HAVCR2
1.35327e-174	0.344287	0.315	0.01	2.56499e-170	TAM	TRPM2
3.40711e-173	0.37047	0.418	0.031	6.45783e-169	TAM	CD33
7.69388e-173	0.501451	0.562	0.069	1.4583e-168	TAM	ADGRE2
1.12789e-172	1.06524	0.892	0.285	2.13781e-168	TAM	SOD2
4.04602e-172	0.837606	0.849	0.182	7.66883e-168	TAM	TMEM176B
3.74893e-171	0.518961	0.478	0.05	7.10572e-167	TAM	SRGAP1
4.36793e-171	0.431605	0.306	0.009	8.27898e-167	TAM	AP003354.2
1.74195e-170	0.739642	0.851	0.185	3.3017e-166	TAM	MEF2C
3.8693e-170	0.550353	0.591	0.087	7.33387e-166	TAM	GNB4
1.20989e-169	0.284788	0.274	0.005	2.29323e-165	TAM	LINC01094
7.26812e-169	0.252792	0.291	0.007	1.3776e-164	TAM	ST14
9.84552e-169	0.449189	0.459	0.043	1.86612e-164	TAM	2021-03-01
1.96401e-168	1.07096	0.998	0.991	3.72258e-164	TAM	FTH1
1.43711e-166	1.05432	0.892	0.247	2.72389e-162	TAM	FCGR3A
1.52434e-166	1.04995	0.938	0.427	2.88924e-162	TAM	RNASET2
1.86929e-166	0.573814	0.776	0.149	3.54306e-162	TAM	LYN
2.2291e-166	1.4581	0.938	0.45	4.22503e-162	TAM	FOSB
5.99599e-166	0.458927	0.409	0.032	1.13648e-161	TAM	CCR1
6.17362e-166	0.604477	0.543	0.075	1.17015e-161	TAM	PXDC1
8.22602e-165	0.740283	0.433	0.04	1.55916e-160	TAM	SEMA4A
9.15668e-165	0.523076	0.616	0.092	1.73556e-160	TAM	LAT2
9.69925e-164	1.01139	0.737	0.165	1.8384e-159	TAM	HSPH1
1.17923e-163	1.49814	0.621	0.114	2.23511e-159	TAM	TNF
1.7529e-163	0.421176	0.392	0.03	3.32244e-159	TAM	CADM1
1.58395e-161	0.434038	0.455	0.045	3.00223e-157	TAM	VASH1
2.20715e-161	0.545377	0.595	0.091	4.18343e-157	TAM	FRMD4A
7.2127e-161	0.460293	0.53	0.068	1.3671e-156	TAM	ZSWIM6
5.9572e-160	0.503388	0.509	0.062	1.12913e-155	TAM	GZF1
9.24978e-160	0.583538	0.532	0.072	1.7532e-155	TAM	MPP1
8.04376e-159	0.804678	0.586	0.091	1.52461e-154	TAM	PTGS2
6.9316e-158	0.268669	0.265	0.005	1.31381e-153	TAM	KCNMA1
1.23124e-157	0.701821	0.64	0.126	2.33369e-153	TAM	RAB32
8.63368e-157	0.402312	0.496	0.057	1.63643e-152	TAM	SLC7A7
6.39353e-156	0.388985	0.358	0.024	1.21183e-151	TAM	BCAT1
6.57601e-156	1.28067	0.957	0.687	1.24642e-151	TAM	ZFP36
2.82128e-155	0.851743	0.662	0.131	5.34745e-151	TAM	GRASP
4.57634e-155	0.320687	0.345	0.021	8.67399e-151	TAM	MB21D2
2.55983e-154	0.503459	0.606	0.1	4.8519e-150	TAM	UNC93B1
6.33243e-154	1.20603	0.912	0.332	1.20025e-149	TAM	CEBPD
2.4409e-153	0.743687	0.728	0.166	4.62647e-149	TAM	GNA13
5.4536e-151	0.616202	0.498	0.068	1.03367e-146	TAM	ABCA1
5.908e-151	0.703415	0.282	0.011	1.1198e-146	TAM	SLC16A10
6.37065e-151	1.19593	0.968	0.709	1.20749e-146	TAM	DUSP1
2.4273e-150	0.548847	0.53	0.074	4.60071e-146	TAM	CCRL2
2.78755e-149	1.05739	0.972	0.859	5.28352e-145	TAM	SRGN
3.86979e-149	0.611625	0.453	0.053	7.3348e-145	TAM	EGR3
5.70833e-149	0.370648	0.334	0.021	1.08196e-144	TAM	SOCS6
2.18861e-148	0.759565	0.821	0.233	4.1483e-144	TAM	ARHGAP18
2.63132e-148	0.265942	0.338	0.022	4.9874e-144	TAM	PTGS1
3.00066e-148	0.317174	0.325	0.019	5.68744e-144	TAM	LRRK1
3.56495e-148	0.912593	0.81	0.234	6.757e-144	TAM	KLF10
1.34128e-147	0.859325	0.856	0.271	2.54226e-143	TAM	CDKN1A
2.27237e-147	0.463732	0.56	0.089	4.30704e-143	TAM	SLC8A1
9.46512e-147	0.98227	0.414	0.044	1.79402e-142	TAM	EGR2
1.84826e-146	1.24504	0.431	0.051	3.50319e-142	TAM	C15orf48
2.18938e-146	0.803529	0.759	0.189	4.14975e-142	TAM	PFKFB3
2.11297e-145	1.49659	0.948	0.697	4.00493e-141	TAM	NFKBIA
8.71464e-145	0.320119	0.341	0.023	1.65177e-140	TAM	IRAK2
1.75122e-144	0.72	0.655	0.133	3.31926e-140	TAM	ETV3
3.48885e-144	0.766205	0.838	0.258	6.61276e-140	TAM	QKI
6.62056e-144	0.390762	0.438	0.05	1.25486e-139	TAM	PPARD
4.05693e-143	0.35166	0.388	0.037	7.6895e-139	TAM	SDSL
8.30587e-143	1.12365	0.651	0.148	1.57429e-138	TAM	OTUD1
1.28694e-142	0.559801	0.668	0.14	2.43926e-138	TAM	PPIF
1.37476e-142	1.37193	0.942	0.649	2.60571e-138	TAM	NR4A2
2.89718e-142	0.567321	0.666	0.139	5.49132e-138	TAM	RB1
3.93324e-142	0.34634	0.394	0.037	7.45506e-138	TAM	LINC01678
4.07692e-142	0.259685	0.269	0.01	7.72739e-138	TAM	MILR1
7.64604e-142	0.676961	0.284	0.013	1.44923e-137	TAM	IL10
1.37976e-141	0.98783	0.838	0.303	2.6152e-137	TAM	YWHAH
2.28869e-141	1.15075	0.942	0.568	4.33799e-137	TAM	GADD45B
2.70602e-141	0.50496	0.556	0.096	5.12899e-137	TAM	ARHGAP24
6.17635e-141	0.689734	0.582	0.111	1.17066e-136	TAM	FUCA1
2.71669e-140	1.12643	0.933	0.412	5.14921e-136	TAM	RGS1
4.63236e-140	1.40072	0.899	0.556	8.78018e-136	TAM	HERPUD1
5.68381e-140	0.272649	0.377	0.034	1.07731e-135	TAM	CLEC4A
7.81072e-140	0.597485	0.265	0.01	1.48044e-135	TAM	GPNMB
1.02621e-139	0.745852	0.72	0.174	1.94508e-135	TAM	ARL5B
5.41987e-139	1.05591	0.907	0.35	1.02728e-134	TAM	NR4A1
9.88612e-139	1.52013	0.269	0.012	1.87382e-134	TAM	CCL8
4.06003e-138	0.597981	0.545	0.09	7.69538e-134	TAM	C1orf54
6.62587e-138	0.36423	0.379	0.036	1.25587e-133	TAM	LACC1
1.49384e-137	0.702525	0.72	0.169	2.83143e-133	TAM	GAS6
2.70352e-136	0.346778	0.416	0.048	5.12425e-132	TAM	TBC1D12
1.66839e-135	0.377116	0.414	0.048	3.16227e-131	TAM	SHTN1
2.87153e-135	1.49234	0.903	0.401	5.4427e-131	TAM	HSPA1A
1.97635e-134	0.529439	0.616	0.12	3.74597e-130	TAM	ITPR2
2.90495e-134	0.573262	0.672	0.151	5.50605e-130	TAM	CCDC88A
4.90095e-134	0.681718	0.698	0.158	9.28925e-130	TAM	CAPG
8.14597e-134	0.365944	0.287	0.015	1.54399e-129	TAM	AL136987.1
2.54954e-133	0.985912	0.849	0.301	4.8324e-129	TAM	NFKBIZ
2.91329e-133	0.607516	0.595	0.12	5.52186e-129	TAM	LRP1
1.24146e-132	1.15987	0.907	0.456	2.35306e-128	TAM	CEBPB
1.45027e-132	0.461977	0.569	0.098	2.74884e-128	TAM	LPAR6
3.72051e-132	0.535663	0.571	0.104	7.05186e-128	TAM	MKNK1
4.30926e-132	0.438582	0.498	0.073	8.16778e-128	TAM	SFMBT2
5.76369e-132	0.285793	0.334	0.026	1.09245e-127	TAM	LPAR5
6.82608e-132	0.494239	0.491	0.075	1.29382e-127	TAM	JDP2
2.23093e-131	0.720834	0.832	0.272	4.2285e-127	TAM	HEXA
3.92774e-131	0.898869	0.95	0.556	7.44465e-127	TAM	SDCBP
9.65049e-131	1.07373	0.703	0.186	1.82915e-126	TAM	HSPA1B
2.12283e-130	0.629426	0.703	0.169	4.02362e-126	TAM	ZNF267
3.95109e-130	0.685895	0.737	0.203	7.4889e-126	TAM	TPP1
6.32308e-130	1.06639	0.718	0.218	1.19848e-125	TAM	PLD3
9.39192e-130	0.399748	0.506	0.081	1.78015e-125	TAM	SMCO4
1.51496e-129	0.409868	0.412	0.05	2.87146e-125	TAM	TLR4
1.67016e-129	0.461851	0.526	0.089	3.16562e-125	TAM	NFKBIE
3.60823e-129	0.498609	0.468	0.067	6.83903e-125	TAM	GK
1.32996e-128	1.18444	0.922	0.547	2.52081e-124	TAM	PPP1R15A
2.02181e-128	0.783313	0.739	0.2	3.83213e-124	TAM	PPP1R15B
5.19302e-128	0.287404	0.33	0.027	9.84285e-124	TAM	GAPT
3.36471e-127	0.30589	0.435	0.056	6.37746e-123	TAM	ALOX5
4.38048e-127	0.549346	0.252	0.011	8.30276e-123	TAM	FCGBP
1.15887e-126	0.789746	0.528	0.099	2.19652e-122	TAM	THAP2
1.5064e-126	0.3699	0.263	0.013	2.85524e-122	TAM	WDFY4
1.66536e-126	0.880973	0.877	0.352	3.15652e-122	TAM	ASAH1
1.96706e-126	1.19961	0.873	0.396	3.72836e-122	TAM	ZNF331
2.77458e-126	0.612041	0.744	0.181	5.25893e-122	TAM	CD84
5.88675e-126	0.920826	0.931	0.621	1.11577e-121	TAM	MCL1
7.17552e-126	0.304238	0.36	0.035	1.36005e-121	TAM	HDAC9
1.10837e-125	0.715915	0.806	0.278	2.10081e-121	TAM	PPT1
2.86334e-124	0.435443	0.254	0.012	5.42717e-120	TAM	IL2RA
3.7774e-124	0.438853	0.616	0.122	7.15968e-120	TAM	ADA2
4.48307e-124	0.379885	0.422	0.055	8.49722e-120	TAM	GM2A
6.52097e-124	0.317887	0.325	0.028	1.23598e-119	TAM	SIGLEC10
8.56778e-124	0.486639	0.705	0.16	1.62394e-119	TAM	THEMIS2
2.78217e-123	0.57874	0.647	0.154	5.27333e-119	TAM	RASSF4
2.0352e-122	0.572118	0.5	0.089	3.85752e-118	TAM	GLA
4.50425e-121	0.531993	0.317	0.029	8.53735e-117	TAM	C2
5.84951e-121	0.371165	0.543	0.097	1.10872e-116	TAM	SESN3
4.85109e-120	0.268344	0.325	0.029	9.19476e-116	TAM	MMP2
7.79575e-120	0.617056	0.619	0.138	1.47761e-115	TAM	ATP13A3
1.39807e-119	0.95369	0.953	0.665	2.64991e-115	TAM	TUBA1B
1.55e-118	0.81021	0.722	0.207	2.93787e-114	TAM	NFKB1
8.63641e-118	0.848907	0.8	0.258	1.63695e-113	TAM	BLVRB
1.41785e-117	0.444396	0.545	0.101	2.6874e-113	TAM	ST6GAL1
2.29867e-117	0.255443	0.332	0.032	4.3569e-113	TAM	TLR1
5.30586e-116	0.394455	0.496	0.082	1.00567e-111	TAM	PIK3AP1
1.10003e-115	0.786104	0.881	0.389	2.08501e-111	TAM	TYMP
5.5191e-115	0.384552	0.489	0.084	1.04609e-110	TAM	CLN8
6.22854e-115	0.350341	0.369	0.044	1.18056e-110	TAM	TMEM106A
6.39914e-115	0.34759	0.524	0.093	1.21289e-110	TAM	SERPINF1
7.78833e-115	0.920753	0.776	0.234	1.4762e-110	TAM	EGR1
3.34167e-114	0.386912	0.356	0.043	6.3338e-110	TAM	MITF
4.50286e-114	0.31534	0.388	0.05	8.53473e-110	TAM	KYNU
6.37394e-114	0.283556	0.312	0.029	1.20812e-109	TAM	FGD2
6.9313e-114	0.785981	0.851	0.33	1.31376e-109	TAM	ZFAND5
4.06028e-113	0.372686	0.558	0.112	7.69586e-109	TAM	SWAP70
6.82349e-113	0.311251	0.341	0.037	1.29332e-108	TAM	EAF2
1.21192e-112	1.06627	0.89	0.452	2.29708e-108	TAM	ATP1B3
1.53224e-112	0.326265	0.422	0.059	2.9042e-108	TAM	LILRB2
2.47839e-112	0.640609	0.752	0.236	4.69753e-108	TAM	AKR1B1
3.67156e-112	0.423273	0.481	0.088	6.95908e-108	TAM	ADAM9
4.06123e-112	0.304805	0.388	0.052	7.69765e-108	TAM	ZNF618
3.60789e-111	0.449961	0.623	0.142	6.83839e-107	TAM	GNAQ
1.2738e-110	0.762684	0.819	0.306	2.41436e-106	TAM	MAT2A
1.58485e-110	0.3089	0.328	0.035	3.00392e-106	TAM	DAPK1
2.71505e-110	0.324677	0.377	0.05	5.14611e-106	TAM	SH3TC1
3.53811e-110	0.299071	0.418	0.062	6.70614e-106	TAM	NAGA
4.25963e-110	0.34197	0.373	0.047	8.07369e-106	TAM	MMD
7.46837e-110	0.41872	0.565	0.122	1.41556e-105	TAM	DST
3.55073e-109	0.288917	0.683	0.158	6.73006e-105	TAM	TMEM176A
4.28383e-109	0.387151	0.442	0.073	8.11957e-105	TAM	MANBA
3.12399e-108	0.417754	0.601	0.133	5.9212e-104	TAM	FRMD4B
5.11142e-108	0.566661	0.666	0.177	9.68818e-104	TAM	ETS2
3.4823e-107	0.404718	0.474	0.088	6.60035e-103	TAM	FCHO2
6.13898e-107	1.16669	0.914	0.796	1.16358e-102	TAM	NEAT1
1.6218e-106	0.690976	0.756	0.25	3.07397e-102	TAM	HIF1A
3.20786e-106	0.357297	0.483	0.091	6.08017e-102	TAM	PLBD1
8.78056e-106	0.261785	0.366	0.047	1.66427e-101	TAM	BTK
1.31041e-105	0.452736	0.666	0.171	2.48375e-101	TAM	NANS
1.50711e-105	0.399092	0.672	0.175	2.85657e-101	TAM	STMN1
3.17912e-105	1.96256	0.403	0.069	6.0257e-101	TAM	RNASE1
6.86761e-105	0.254541	0.33	0.038	1.30169e-100	TAM	GNG7
1.56734e-104	0.415451	0.338	0.041	2.97073e-100	TAM	RASGRP3
1.86062e-104	0.328938	0.304	0.031	3.52661e-100	TAM	SLC18B1
2.7366e-104	0.392457	0.431	0.072	5.18694e-100	TAM	USP53
9.65177e-104	0.721285	0.972	0.624	1.8294e-99	TAM	LAPTM5
2.04079e-103	0.497067	0.696	0.192	3.86811e-99	TAM	LGALS3BP
2.09169e-103	0.344585	0.353	0.046	3.96458e-99	TAM	SLC25A19
3.1251e-103	0.289377	0.274	0.024	5.92331e-99	TAM	SPHK1
3.65877e-103	0.350094	0.343	0.042	6.93483e-99	TAM	CEBPA
8.72328e-103	0.382662	0.45	0.078	1.65341e-98	TAM	GPR155
1.06887e-102	0.55609	0.731	0.208	2.02593e-98	TAM	NABP1
1.33656e-102	0.67658	0.782	0.266	2.53332e-98	TAM	B4GALT1
1.42914e-102	0.646612	0.638	0.172	2.70878e-98	TAM	RUNX1
1.83618e-102	0.298046	0.265	0.022	3.48029e-98	TAM	CXorf21
2.81846e-101	0.301038	0.414	0.069	5.34211e-97	TAM	LRMDA
4.85497e-101	0.311199	0.28	0.027	9.20211e-97	TAM	PLA2G15
5.3969e-101	0.810248	0.94	0.598	1.02293e-96	TAM	LITAF
1.97052e-100	0.61929	0.728	0.229	3.73492e-96	TAM	TGIF1
7.12967e-100	0.293855	0.433	0.076	1.35136e-95	TAM	PAK1
2.08654e-99	0.513932	0.731	0.231	3.95482e-95	TAM	PABPC4
3.14775e-99	0.39736	0.567	0.131	5.96625e-95	TAM	ETV6
4.29581e-99	0.592531	0.356	0.049	8.14228e-95	TAM	IL1RN
1.01815e-98	0.679298	0.961	0.677	1.9298e-94	TAM	RAC1
1.30942e-98	0.398885	0.416	0.072	2.48187e-94	TAM	ATP6V0A1
1.36847e-98	0.521083	0.591	0.142	2.5938e-94	TAM	CX3CR1
1.40834e-98	0.510309	0.554	0.136	2.66936e-94	TAM	HNMT
2.49114e-98	0.669128	0.767	0.264	4.7217e-94	TAM	MGAT1
2.54289e-98	0.261631	0.351	0.048	4.81979e-94	TAM	SLC31A2
2.97901e-98	0.594471	0.756	0.239	5.64642e-94	TAM	MGAT4A
4.318e-98	0.414653	0.58	0.131	8.18434e-94	TAM	OTULINL
1.44082e-97	0.81287	0.95	0.5	2.73094e-93	TAM	FOS
2.82073e-97	0.302533	0.252	0.021	5.34642e-93	TAM	MRC2
5.17311e-97	0.918862	0.916	0.537	9.80512e-93	TAM	REL
1.42588e-96	0.469725	0.569	0.14	2.70262e-92	TAM	SNX9
1.75619e-96	0.381309	0.405	0.069	3.32869e-92	TAM	IL6R
1.78776e-96	0.726636	0.731	0.252	3.38852e-92	TAM	STX4
3.5409e-96	0.305133	0.347	0.049	6.71143e-92	TAM	SNX8
4.8582e-96	0.316792	0.388	0.062	9.20823e-92	TAM	ACER3
6.52923e-96	0.337753	0.638	0.154	1.23755e-91	TAM	SPINT2
9.00017e-96	0.361319	0.478	0.096	1.70589e-91	TAM	RCC2
1.38852e-95	0.698002	0.752	0.265	2.63181e-91	TAM	SERPINB9
2.60836e-95	0.354869	0.388	0.065	4.94388e-91	TAM	GATM
7.83242e-95	0.762997	0.966	0.843	1.48456e-90	TAM	PNRC1
1.13409e-94	0.341377	0.498	0.106	2.14956e-90	TAM	ABHD12
1.14003e-94	0.398202	0.619	0.163	2.16081e-90	TAM	FEZ2
1.38523e-94	0.331479	0.429	0.08	2.62556e-90	TAM	DUSP3
2.88184e-94	0.488969	0.711	0.211	5.46224e-90	TAM	NAGK
4.00577e-94	0.426215	0.638	0.18	7.59254e-90	TAM	GRINA
1.24285e-93	0.823283	0.394	0.071	2.35571e-89	TAM	THBD
1.29967e-93	0.59214	0.599	0.167	2.4634e-89	TAM	TMEM70
1.3049e-93	0.758578	0.601	0.173	2.47331e-89	TAM	CKS2
1.60835e-93	0.531176	0.722	0.236	3.04847e-89	TAM	NCOA4
3.04257e-93	0.379645	0.498	0.108	5.76689e-89	TAM	EDEM1
6.01995e-93	0.86902	0.903	0.534	1.14102e-88	TAM	SQSTM1
7.41486e-93	0.686883	0.696	0.218	1.40541e-88	TAM	RANBP2
1.49621e-92	0.70117	0.787	0.303	2.83591e-88	TAM	CSRNP1
3.90819e-92	0.291386	0.45	0.087	7.40759e-88	TAM	ENTPD1
4.1903e-92	0.251816	0.295	0.035	7.94229e-88	TAM	TBC1D9
4.81393e-92	0.328362	0.483	0.103	9.12432e-88	TAM	CTNND1
3.20127e-91	0.273776	0.358	0.054	6.06769e-87	TAM	OLFML2B
3.90303e-91	0.623419	0.672	0.22	7.3978e-87	TAM	LAP3
8.8951e-91	0.583575	0.974	0.949	1.68598e-86	TAM	ITM2B
9.28647e-91	0.83219	0.841	0.336	1.76016e-86	TAM	PLEK
2.11632e-90	0.511015	0.595	0.159	4.01127e-86	TAM	MALT1
2.58757e-90	0.39886	0.336	0.051	4.90447e-86	TAM	TMEM51
1.76565e-89	0.706317	0.774	0.292	3.34662e-85	TAM	MAFF
3.70847e-89	0.318629	0.554	0.14	7.02903e-85	TAM	MGST2
3.84943e-89	0.592866	0.875	0.368	7.29621e-85	TAM	APLP2
7.03642e-89	0.930207	0.922	0.64	1.33368e-84	TAM	CTSD
9.74007e-89	0.51633	0.705	0.227	1.84613e-84	TAM	DDAH2
1.00628e-88	0.369656	0.487	0.108	1.9073e-84	TAM	SDCCAG8
1.67888e-88	0.422952	0.422	0.084	3.18215e-84	TAM	ATF5
4.1158e-88	0.362369	0.284	0.035	7.80109e-84	TAM	RGL1
5.29772e-88	0.399189	0.657	0.18	1.00413e-83	TAM	CD300A
9.604e-88	0.573393	0.853	0.364	1.82034e-83	TAM	CMTM6
1.41954e-87	0.270695	0.328	0.049	2.69059e-83	TAM	MMP14
1.77044e-87	0.303015	0.308	0.042	3.3557e-83	TAM	CD276
3.14086e-87	0.324315	0.478	0.103	5.95319e-83	TAM	C9orf72
3.19145e-86	0.405981	0.315	0.045	6.04908e-82	TAM	DNAJA4
6.54377e-86	0.366986	0.47	0.105	1.24031e-81	TAM	CREBL2
7.4447e-86	0.85309	0.97	0.941	1.41107e-81	TAM	HSP90AA1
8.17341e-85	0.316267	0.614	0.155	1.54919e-80	TAM	AOAH
1.01142e-83	0.400504	0.655	0.189	1.91704e-79	TAM	SLC4A7
1.71719e-83	0.256675	0.349	0.057	3.25476e-79	TAM	UNC5B
3.18133e-83	0.456611	0.528	0.134	6.0299e-79	TAM	CPEB4
6.1867e-83	0.423147	0.593	0.166	1.17263e-78	TAM	ZFYVE16
7.57242e-83	0.267273	0.384	0.069	1.43528e-78	TAM	LYL1
1.31355e-82	0.36724	0.575	0.154	2.48971e-78	TAM	DRAM2
1.877e-82	0.890053	0.754	0.314	3.55766e-78	TAM	RGS2
4.32167e-82	0.757761	0.688	0.238	8.19128e-78	TAM	LCP2
4.32937e-82	0.875022	0.694	0.247	8.2059e-78	TAM	PRDM1
5.14414e-82	0.350769	0.532	0.135	9.7502e-78	TAM	NUP214
5.17483e-82	0.9311	0.795	0.382	9.80837e-78	TAM	CHMP1B
5.94649e-82	0.819256	0.897	0.495	1.1271e-77	TAM	ID2
7.64128e-82	0.423861	0.593	0.163	1.44833e-77	TAM	TSC22D2
1.0371e-81	0.484951	0.491	0.115	1.96572e-77	TAM	ALDH1A1
1.52602e-81	0.501277	0.769	0.273	2.89242e-77	TAM	SAMHD1
2.0134e-81	0.349991	0.416	0.085	3.81619e-77	TAM	BHLHE41
2.30925e-81	0.367241	0.517	0.13	4.37696e-77	TAM	PEA15
2.99827e-81	0.355955	0.575	0.155	5.68292e-77	TAM	BEX4
4.23023e-81	0.296125	0.328	0.053	8.01799e-77	TAM	RAPH1
6.50364e-81	0.602983	0.938	0.574	1.2327e-76	TAM	ANXA5
8.75318e-81	0.438065	0.744	0.242	1.65908e-76	TAM	ARRB2
1.02078e-80	0.255522	0.358	0.063	1.93479e-76	TAM	SCML1
2.91932e-80	0.276822	0.362	0.066	5.53329e-76	TAM	ALCAM
2.95922e-80	0.639948	0.791	0.331	5.6089e-76	TAM	PLEKHO1
6.11888e-80	0.520456	0.841	0.356	1.15977e-75	TAM	GRB2
6.3982e-80	0.376705	0.496	0.121	1.21271e-75	TAM	EPSTI1
7.36116e-80	0.284715	0.506	0.123	1.39523e-75	TAM	GCA
8.12708e-80	0.484035	0.45	0.106	1.54041e-75	TAM	STK38L
2.41229e-79	0.424895	0.433	0.096	4.57226e-75	TAM	FILIP1L
3.36413e-79	1.01761	0.905	0.63	6.37638e-75	TAM	KLF6
5.84088e-79	0.346033	0.435	0.099	1.10708e-74	TAM	NRIP1
6.46142e-79	0.660305	0.892	0.545	1.2247e-74	TAM	NFE2L2
6.61936e-79	0.568327	0.851	0.391	1.25463e-74	TAM	SOCS3
9.29882e-79	0.32043	0.373	0.073	1.7625e-74	TAM	DRAM1
2.39164e-78	0.30197	0.571	0.149	4.53311e-74	TAM	POU2F2
2.68112e-78	0.510602	0.963	0.763	5.08179e-74	TAM	PABPC1
4.56487e-78	0.490297	0.739	0.271	8.65226e-74	TAM	LAMP2
1.66808e-77	0.458384	0.435	0.101	3.16168e-73	TAM	IRS2
2.42662e-77	0.436016	0.459	0.112	4.59942e-73	TAM	FNIP2
4.56987e-77	0.30476	0.653	0.202	8.66172e-73	TAM	VEGFA
7.78374e-77	0.415905	0.649	0.213	1.47533e-72	TAM	HEXB
8.00608e-77	0.64344	0.489	0.13	1.51747e-72	TAM	MIR155HG
1.46117e-76	0.30005	0.472	0.111	2.76951e-72	TAM	TET2
1.74017e-76	0.266974	0.3	0.045	3.29832e-72	TAM	SECTM1
4.21881e-76	0.260021	0.297	0.046	7.99634e-72	TAM	TPCN1
3.67981e-75	0.988916	0.897	0.597	6.97471e-71	TAM	CCL4
3.69601e-75	0.308687	0.474	0.118	7.00541e-71	TAM	ATP6V1C1
6.86546e-75	0.294203	0.397	0.083	1.30128e-70	TAM	SNN
9.49116e-75	0.295948	0.461	0.111	1.79895e-70	TAM	RNF19B
9.85557e-75	0.34283	0.414	0.093	1.86802e-70	TAM	GNPDA1
1.1828e-74	0.549276	0.897	0.551	2.24187e-70	TAM	ATP6V0B
1.48381e-74	0.355795	0.599	0.178	2.81242e-70	TAM	SCPEP1
1.56248e-74	0.444398	0.655	0.209	2.96152e-70	TAM	BID
2.06105e-74	0.525246	0.81	0.331	3.90651e-70	TAM	PYCARD
4.43847e-74	0.270568	0.425	0.093	8.41268e-70	TAM	KIAA0930
4.92839e-74	0.531716	0.582	0.185	9.34128e-70	TAM	SPATS2L
1.35469e-73	0.291812	0.405	0.087	2.56767e-69	TAM	FAM49A
2.17471e-73	0.55848	0.787	0.334	4.12195e-69	TAM	LIMS1
2.78929e-73	0.439835	0.265	0.038	5.28682e-69	TAM	SLC25A44
3.20737e-73	0.269139	0.422	0.097	6.07926e-69	TAM	RNF135
3.21824e-73	0.326063	0.509	0.138	6.09985e-69	TAM	MAFG
3.79504e-73	0.265302	0.403	0.086	7.19313e-69	TAM	ARL5A
9.39828e-73	0.272975	0.511	0.13	1.78135e-68	TAM	ME2
9.75231e-73	0.341273	0.427	0.098	1.84845e-68	TAM	ANKRD36B
2.83394e-72	0.3213	0.433	0.102	5.37146e-68	TAM	MCOLN1
5.05712e-72	0.355294	0.5	0.133	9.58527e-68	TAM	GNS
5.20303e-72	0.328496	0.619	0.179	9.86183e-68	TAM	CYTH4
7.94773e-72	0.42151	0.642	0.209	1.50641e-67	TAM	SORL1
1.44853e-71	0.409712	0.655	0.226	2.74554e-67	TAM	CAT
1.47209e-71	0.44037	0.709	0.245	2.79019e-67	TAM	SKAP2
2.12323e-71	0.288589	0.485	0.123	4.02438e-67	TAM	MFSD12
2.60741e-71	0.309209	0.681	0.217	4.94209e-67	TAM	AP1S2
2.6171e-71	0.26697	0.394	0.085	4.96044e-67	TAM	SRGAP2C
5.62787e-71	0.548862	0.966	0.736	1.06671e-66	TAM	CD63
6.57174e-71	0.265673	0.334	0.062	1.24561e-66	TAM	HVCN1
1.36488e-70	0.251379	0.325	0.059	2.58699e-66	TAM	AC016831.1
1.71991e-70	0.551034	0.754	0.31	3.25992e-66	TAM	PTPRE
1.85874e-70	0.334503	0.295	0.051	3.52306e-66	TAM	WLS
2.12527e-70	0.345037	0.496	0.134	4.02825e-66	TAM	GOLIM4
2.23567e-70	0.597491	0.871	0.461	4.23749e-66	TAM	SKIL
2.28285e-70	0.362763	0.662	0.223	4.32692e-66	TAM	PICALM
2.33189e-70	0.556403	0.97	0.905	4.41986e-66	TAM	JUNB
3.99541e-70	0.309877	0.388	0.086	7.5729e-66	TAM	PELI1
7.28521e-70	0.392352	0.681	0.215	1.38084e-65	TAM	NCKAP1L
9.45041e-70	0.43374	0.496	0.139	1.79123e-65	TAM	PURB
1.01651e-69	0.301856	0.407	0.092	1.92669e-65	TAM	FCHSD2
1.31412e-69	0.646323	0.955	0.838	2.49078e-65	TAM	S100A11
1.65354e-69	0.315456	0.405	0.091	3.13412e-65	TAM	MYO5A
4.67405e-69	0.503801	0.774	0.335	8.8592e-65	TAM	RILPL2
7.2596e-69	0.297375	0.278	0.045	1.37598e-64	TAM	ITSN1
2.96485e-68	0.252578	0.287	0.048	5.61959e-64	TAM	SLC11A2
3.43592e-68	0.53209	0.584	0.199	6.51244e-64	TAM	CD9
3.74482e-68	0.315509	0.606	0.191	7.09793e-64	TAM	PDXK
9.52458e-68	0.385034	0.427	0.106	1.80529e-63	TAM	AP2A2
1.43937e-67	0.300637	0.55	0.159	2.72819e-63	TAM	AZIN1
3.3068e-67	0.290519	0.47	0.127	6.26771e-63	TAM	ITGAV
4.61461e-67	0.298062	0.481	0.126	8.74654e-63	TAM	ATP2B1-AS1
5.68456e-67	0.329498	0.588	0.184	1.07745e-62	TAM	RHOQ
6.54752e-67	0.422462	0.638	0.225	1.24102e-62	TAM	NQO2
2.94251e-66	0.430659	0.554	0.169	5.57723e-62	TAM	RALGDS
3.59717e-66	0.287269	0.476	0.127	6.81808e-62	TAM	NUDT3
4.77694e-66	0.270808	0.431	0.103	9.05421e-62	TAM	RASSF2
1.5941e-65	0.379116	0.567	0.18	3.02146e-61	TAM	PER1
2.61398e-65	0.309023	0.532	0.156	4.95453e-61	TAM	ARL8B
5.31352e-65	0.276741	0.513	0.148	1.00712e-60	TAM	CACUL1
6.2754e-65	0.442014	0.616	0.212	1.18944e-60	TAM	PRMT9
1.1528e-64	0.364732	0.575	0.183	2.18501e-60	TAM	SYNGR2
2.98084e-64	0.306337	0.349	0.076	5.64989e-60	TAM	PYGL
3.82088e-64	0.272307	0.429	0.107	7.2421e-60	TAM	CPM
4.39455e-64	0.284849	0.341	0.072	8.32942e-60	TAM	ITGB5
6.30504e-64	0.859622	0.942	0.761	1.19506e-59	TAM	IER2
7.97179e-64	0.38569	0.575	0.185	1.51097e-59	TAM	SERPING1
3.05486e-63	0.358309	0.662	0.23	5.79018e-59	TAM	SLC16A3
9.55875e-62	0.481962	0.67	0.255	1.81177e-57	TAM	PRNP
2.08667e-61	0.274149	0.399	0.099	3.95507e-57	TAM	ARAP1
2.95381e-61	0.397859	0.731	0.287	5.59865e-57	TAM	CNPY3
8.68737e-61	0.252344	0.332	0.071	1.6466e-56	TAM	COLGALT1
9.14929e-61	0.3523	0.759	0.301	1.73416e-56	TAM	ATP2B1
1.6121e-60	0.281332	0.511	0.155	3.05557e-56	TAM	STX7
2.09184e-60	0.429395	0.418	0.117	3.96487e-56	TAM	SAV1
3.40585e-60	0.382818	0.642	0.234	6.45544e-56	TAM	BLOC1S6
4.08962e-60	0.268665	0.431	0.113	7.75147e-56	TAM	RHBDF2
4.91357e-60	0.502664	0.944	0.687	9.31319e-56	TAM	GPX4
1.2828e-59	0.521507	0.916	0.516	2.43143e-55	TAM	BRI3
1.50799e-59	0.83241	0.573	0.213	2.85824e-55	TAM	EIF4E
2.57489e-59	0.253171	0.343	0.078	4.88045e-55	TAM	FGD4
2.93723e-59	0.313643	0.289	0.059	5.56722e-55	TAM	ARMCX1
8.27521e-59	0.341569	0.603	0.216	1.56848e-54	TAM	ETF1
1.00747e-58	0.357884	0.703	0.269	1.90957e-54	TAM	SCAMP2
1.6196e-58	0.438427	0.728	0.302	3.06978e-54	TAM	AKR1A1
6.30934e-58	0.277837	0.504	0.154	1.19587e-53	TAM	NCOR2
7.28309e-58	0.300111	0.506	0.155	1.38044e-53	TAM	ZC3H12A
8.01554e-58	0.294581	0.384	0.099	1.51926e-53	TAM	KIF1B
9.50906e-58	0.654	0.918	0.633	1.80235e-53	TAM	ZFP36L1
2.19683e-57	0.322855	0.386	0.099	4.16388e-53	TAM	AHR
3.56251e-57	0.417161	0.703	0.291	6.75239e-53	TAM	IFNGR1
8.77057e-57	0.515168	0.817	0.424	1.66237e-52	TAM	SNX6
8.90114e-57	0.275951	0.524	0.164	1.68712e-52	TAM	BAZ2B
9.07586e-57	0.380335	0.522	0.177	1.72024e-52	TAM	ATP6V1B2
1.10501e-56	0.769601	0.858	0.489	2.09443e-52	TAM	MIDN
1.25293e-56	0.332901	0.675	0.261	2.3748e-52	TAM	ATP6AP1
1.90661e-56	0.303547	0.588	0.197	3.61379e-52	TAM	MYO9B
2.21549e-56	0.312149	0.556	0.185	4.19924e-52	TAM	CCDC50
7.07575e-56	0.378635	0.336	0.08	1.34114e-51	TAM	NFATC1
8.75695e-56	0.295509	0.571	0.194	1.65979e-51	TAM	BCL3
1.32509e-55	0.467747	0.881	0.504	2.51158e-51	TAM	WSB1
2.30667e-55	0.376952	0.692	0.274	4.37205e-51	TAM	RNF13
2.61119e-55	0.599022	0.959	0.839	4.94925e-51	TAM	HSP90AB1
6.71948e-55	0.404801	0.496	0.168	1.27361e-50	TAM	HTRA1
2.03842e-54	0.394343	0.688	0.292	3.86363e-50	TAM	SNX2
3.72399e-54	0.431196	0.662	0.26	7.05846e-50	TAM	RAP2B
5.82985e-54	0.475181	0.875	0.519	1.10499e-49	TAM	RTN4
6.28379e-54	0.315642	0.767	0.313	1.19103e-49	TAM	RNF149
1.57162e-53	0.627376	0.78	0.414	2.97884e-49	TAM	PIM3
4.1581e-53	0.266983	0.489	0.15	7.88127e-49	TAM	USP9X
8.28801e-53	0.37025	0.644	0.252	1.57091e-48	TAM	NFIC
4.08537e-52	0.286679	0.526	0.182	7.74341e-48	TAM	PRCP
5.75921e-52	0.373215	0.769	0.333	1.0916e-47	TAM	VSIR
1.00773e-51	0.440695	0.36	0.101	1.91005e-47	TAM	NAF1
1.12538e-51	0.259384	0.308	0.072	2.13305e-47	TAM	PEAK1
1.16667e-51	0.428674	0.955	0.824	2.21131e-47	TAM	CD81
1.59555e-51	0.331253	0.39	0.114	3.0242e-47	TAM	CD40
1.96724e-51	0.272859	0.659	0.237	3.72871e-47	TAM	RASSF5
3.55349e-51	0.301279	0.608	0.219	6.73528e-47	TAM	MAP3K8
4.18219e-51	0.429898	0.511	0.185	7.92692e-47	TAM	HES1
6.50035e-51	0.256519	0.282	0.061	1.23208e-46	TAM	ANKRD9
8.98026e-51	0.460141	0.489	0.17	1.70212e-46	TAM	NRP1
1.42197e-50	0.370299	0.817	0.37	2.69519e-46	TAM	YBX3
2.21171e-50	0.281038	0.377	0.105	4.19207e-46	TAM	YTHDF3
2.94492e-50	0.257404	0.412	0.12	5.58179e-46	TAM	MAN1A1
8.12034e-50	0.383183	0.631	0.249	1.53913e-45	TAM	CLTC
8.28294e-50	0.382677	0.332	0.088	1.56995e-45	TAM	BAG3
1.41095e-49	0.252143	0.537	0.187	2.67432e-45	TAM	WASHC4
1.42787e-49	0.253574	0.578	0.205	2.70639e-45	TAM	CISD2
1.56403e-49	0.339578	0.726	0.31	2.96446e-45	TAM	ATP6V0D1
1.78378e-49	0.252373	0.319	0.08	3.38098e-45	TAM	LUCAT1
2.4358e-49	0.265591	0.386	0.114	4.61681e-45	TAM	P2RX4
2.60205e-49	0.378324	0.927	0.545	4.93193e-45	TAM	METRNL
2.87538e-49	0.263454	0.388	0.111	5.45e-45	TAM	PLXND1
2.98864e-49	0.271687	0.364	0.102	5.66467e-45	TAM	IFI44L
3.01774e-49	0.276223	0.5	0.162	5.71982e-45	TAM	PDE4DIP
4.06648e-49	0.263969	0.384	0.109	7.7076e-45	TAM	RIPK2
1.03886e-48	0.545948	0.909	0.617	1.96906e-44	TAM	CTSC
1.96857e-48	0.434253	0.713	0.301	3.73122e-44	TAM	BIN1
3.12422e-48	0.499933	0.778	0.414	5.92166e-44	TAM	XBP1
1.15745e-47	0.344942	0.625	0.252	2.19383e-43	TAM	SMS
3.49959e-47	0.402083	0.634	0.263	6.63312e-43	TAM	MAP2K3
1.14333e-46	0.334037	0.748	0.343	2.16706e-42	TAM	USF2
1.25002e-46	0.432002	0.735	0.348	2.3693e-42	TAM	DDX3Y
3.39076e-46	0.513842	0.918	0.683	6.42685e-42	TAM	DNAJA1
3.98084e-46	0.300049	0.5	0.182	7.54528e-42	TAM	SCARB2
5.00225e-46	0.444586	0.847	0.429	9.48126e-42	TAM	UCP2
5.6487e-46	0.30137	0.593	0.234	1.07065e-41	TAM	MAP3K2
1.85307e-45	0.268001	0.414	0.13	3.51231e-41	TAM	P4HA1
1.93466e-45	0.567711	0.338	0.098	3.66695e-41	TAM	GEM
4.92009e-45	0.266593	0.386	0.118	9.32554e-41	TAM	MXD1
8.52363e-45	0.311179	0.823	0.385	1.61557e-40	TAM	TNFRSF1B
4.25756e-44	0.423123	0.894	0.661	8.06978e-40	TAM	UBE2D3
5.41073e-44	0.30012	0.58	0.228	1.02555e-39	TAM	PLEKHB2
7.83667e-44	0.333366	0.688	0.304	1.48536e-39	TAM	C6orf62
1.69837e-43	0.45397	0.832	0.483	3.21909e-39	TAM	CFLAR
4.20281e-43	0.300954	0.664	0.288	7.96601e-39	TAM	PPP1R10
8.32513e-43	0.521058	0.877	0.577	1.57794e-38	TAM	DNAJB6
2.18093e-42	0.723844	0.849	0.629	4.13374e-38	TAM	TNFAIP3
3.25441e-42	0.279097	0.597	0.249	6.1684e-38	TAM	ERCC1
1.16327e-40	0.368366	0.511	0.203	2.20487e-36	TAM	NEU1
1.62343e-40	0.475902	0.782	0.427	3.07706e-36	TAM	FOSL2
3.50434e-40	0.377495	0.81	0.421	6.64213e-36	TAM	CDV3
6.46505e-40	0.386876	0.927	0.69	1.22539e-35	TAM	PRDX1
1.62266e-39	0.391396	0.836	0.498	3.07559e-35	TAM	ATP6AP2
2.18916e-39	0.29378	0.737	0.337	4.14933e-35	TAM	GLIPR1
5.80948e-39	0.447213	0.789	0.431	1.10113e-34	TAM	BHLHE40
1.00562e-38	0.314895	0.606	0.266	1.90605e-34	TAM	IFRD1
2.3736e-38	0.404746	0.875	0.563	4.49893e-34	TAM	BST2
4.18406e-38	0.438251	0.909	0.613	7.93046e-34	TAM	CREM
5.44527e-38	0.296518	0.647	0.288	1.0321e-33	TAM	PLK3
5.51255e-38	0.254828	0.418	0.148	1.04485e-33	TAM	WDR45B
8.86291e-38	0.289811	0.666	0.304	1.67988e-33	TAM	SYAP1
3.7746e-37	0.324817	0.774	0.401	7.15438e-33	TAM	TMEM14C
1.75966e-36	0.264479	0.672	0.302	3.33526e-32	TAM	FOXN3
2.01348e-36	0.388445	0.623	0.292	3.81634e-32	TAM	TIPARP
3.05777e-36	0.288335	0.399	0.139	5.7957e-32	TAM	ANKH
4.09742e-36	0.256561	0.711	0.309	7.76626e-32	TAM	IL10RA
4.81989e-36	0.418423	0.927	0.734	9.13562e-32	TAM	BTG2
1.32316e-35	1.40563	0.269	0.081	2.50792e-31	TAM	CCL20
2.00529e-35	0.255948	0.334	0.107	3.80082e-31	TAM	MTSS1
4.57463e-35	0.388158	0.728	0.373	8.67075e-31	TAM	RHEB
1.80466e-34	0.361949	0.597	0.288	3.42056e-30	TAM	ARL4A
2.12012e-34	0.296627	0.772	0.39	4.01847e-30	TAM	TACC1
2.27092e-34	0.296993	0.776	0.413	4.30431e-30	TAM	RHOG
1.27792e-33	0.268234	0.444	0.172	2.42216e-29	TAM	ATP2A2
1.4934e-33	0.289053	0.668	0.322	2.8306e-29	TAM	CTSA
6.28195e-33	0.696937	0.69	0.425	1.19068e-28	TAM	LMNA
3.50041e-32	0.267364	0.72	0.356	6.63468e-28	TAM	COMT
6.02751e-32	0.450562	0.774	0.456	1.14245e-27	TAM	HSPD1
1.87948e-31	0.295953	0.422	0.17	3.56237e-27	TAM	FOXO3
2.41925e-31	0.291332	0.681	0.335	4.58545e-27	TAM	PDE4B
5.16914e-31	0.428807	0.644	0.343	9.79759e-27	TAM	MAF
7.17542e-29	0.298557	0.853	0.501	1.36003e-24	TAM	LAPTM4A
9.70358e-29	0.347717	0.856	0.553	1.83922e-24	TAM	CCNL1
1.26859e-28	0.309918	0.694	0.367	2.40448e-24	TAM	ARF4
1.80476e-28	0.524494	0.791	0.501	3.42075e-24	TAM	DNAJB1
2.00657e-28	0.287313	0.769	0.421	3.80325e-24	TAM	CANX
2.57618e-28	0.26949	0.647	0.325	4.88289e-24	TAM	TAGAP
2.65054e-28	0.315131	0.696	0.371	5.02383e-24	TAM	JMJD1C
1.69936e-27	0.706541	0.89	0.686	3.22097e-23	TAM	HNRNPU
4.62762e-27	0.321806	0.341	0.136	8.77118e-23	TAM	RGS16
6.4063e-25	0.253896	0.97	0.924	1.21425e-20	TAM	CYBA
5.06496e-24	0.338019	0.849	0.57	9.60013e-20	TAM	ATP6V1F
6.44863e-24	0.256069	0.834	0.503	1.22227e-19	TAM	DPP7
8.43566e-24	0.466842	0.884	0.734	1.5989e-19	TAM	SELENOK
3.68409e-22	0.27306	0.752	0.472	6.98283e-18	TAM	SLC3A2
2.10484e-21	0.293088	0.894	0.668	3.98951e-17	TAM	POMP
2.71204e-21	0.290869	0.903	0.672	5.1404e-17	TAM	DUSP2
3.62174e-21	0.421743	0.297	0.128	6.86465e-17	TAM	TFRC
5.33486e-21	0.253676	0.862	0.578	1.01117e-16	TAM	VAMP8
1.31128e-20	0.273612	0.791	0.51	2.4854e-16	TAM	FAM133B
4.95679e-20	0.303706	0.834	0.509	9.39509e-16	TAM	CLTA
1.77508e-18	0.282275	0.688	0.419	3.36448e-14	TAM	IER5
4.7805e-18	0.489	0.793	0.597	9.06096e-14	TAM	GYPC
6.57115e-18	0.253917	0.959	0.91	1.2455e-13	TAM	ARPC3
6.57561e-18	0.336079	0.81	0.564	1.24634e-13	TAM	HSPE1
5.38272e-17	0.291697	0.601	0.351	1.02024e-12	TAM	EIF4A3
6.37435e-14	0.271823	0.571	0.353	1.20819e-09	TAM	PLIN2
0.00128816	0.446432	0.778	0.635	1	TAM	HSPA5
0	2.53326	0.967	0.145	0	NK cells	GNLY
0	2.46505	0.991	0.123	0	NK cells	GZMB
0	2.26293	0.969	0.105	0	NK cells	FGFBP2
0	2.04045	0.989	0.091	0	NK cells	KLRD1
0	1.98368	0.98	0.191	0	NK cells	PRF1
0	1.92111	0.923	0.046	0	NK cells	KLRF1
0	1.83676	0.843	0.027	0	NK cells	TRDC
0	1.82875	0.918	0.102	0	NK cells	CTSW
0	1.43797	0.561	0.02	0	NK cells	KLRC2
2.97963e-271	1.89932	1	0.384	5.64759e-267	NK cells	NKG7
5.43087e-258	1.3861	0.859	0.169	1.02937e-253	NK cells	PLAC8
1.49376e-253	1.0494	0.545	0.036	2.83127e-249	NK cells	NCR3
9.30326e-252	1.62983	0.819	0.161	1.76334e-247	NK cells	SPON2
8.33804e-232	1.4519	0.854	0.164	1.58039e-227	NK cells	KLRB1
1.36129e-231	1.00339	0.6	0.062	2.5802e-227	NK cells	S1PR5
2.87185e-223	1.47016	0.962	0.27	5.4433e-219	NK cells	GZMH
2.34112e-215	1.47914	0.936	0.319	4.43736e-211	NK cells	CD247
2.52266e-206	1.34049	0.711	0.128	4.78146e-202	NK cells	CLIC3
2.54005e-205	1.34629	0.863	0.235	4.81441e-201	NK cells	HOPX
1.73787e-197	0.757351	0.382	0.017	3.29395e-193	NK cells	TXK
7.24102e-193	1.11437	0.932	0.243	1.37246e-188	NK cells	FCGR3A
6.78532e-192	1.2713	0.998	0.451	1.28609e-187	NK cells	CST7
1.57423e-175	1.15868	0.96	0.49	2.9838e-171	NK cells	EFHD2
2.31392e-164	0.897301	0.532	0.079	4.38581e-160	NK cells	TTC38
1.30219e-155	0.998696	0.958	0.373	2.46817e-151	NK cells	GZMM
1.82263e-149	0.940151	0.576	0.113	3.45461e-145	NK cells	ADGRG1
4.09599e-145	1.16276	0.781	0.24	7.76354e-141	NK cells	CD7
2.69674e-144	0.675681	0.296	0.015	5.11141e-140	NK cells	B3GNT7
9.39373e-143	1.0532	0.982	0.602	1.78049e-138	NK cells	ARL4C
5.1338e-142	0.78932	0.488	0.071	9.73061e-138	NK cells	FCRL6
5.79995e-141	0.95611	0.53	0.102	1.09932e-136	NK cells	GTF3C1
1.071e-136	0.833135	0.898	0.283	2.02997e-132	NK cells	TRBC1
1.34093e-132	0.993545	0.907	0.538	2.5416e-128	NK cells	ABHD17A
1.45364e-132	0.936888	0.971	0.645	2.75523e-128	NK cells	IFITM2
3.61255e-119	0.797122	0.667	0.178	6.84722e-115	NK cells	MATK
1.10997e-118	0.720531	1	0.919	2.10384e-114	NK cells	CYBA
3.98503e-113	0.734785	0.494	0.103	7.55322e-109	NK cells	C1orf21
1.35626e-112	0.652519	0.4	0.059	2.57065e-108	NK cells	TBX21
9.19631e-111	0.756143	0.435	0.079	1.74307e-106	NK cells	CEP78
3.11001e-109	0.792022	0.945	0.707	5.89472e-105	NK cells	RAP1B
1.25163e-107	0.880878	0.971	0.484	2.37234e-103	NK cells	CCL5
4.69449e-104	0.651223	0.358	0.052	8.89794e-100	NK cells	HSH2D
1.03478e-103	0.617122	0.951	0.291	1.96133e-99	NK cells	TYROBP
1.34047e-103	0.993361	0.898	0.55	2.54073e-99	NK cells	METRNL
8.19622e-103	0.853254	0.801	0.378	1.55351e-98	NK cells	BIN2
1.61829e-101	0.806246	0.982	0.63	3.0673e-97	NK cells	HCST
1.80505e-99	0.487817	0.998	0.978	3.42129e-95	NK cells	HLA-C
1.32384e-98	0.737498	0.987	0.434	2.50921e-94	NK cells	GZMA
1.14062e-97	0.868052	0.517	0.15	2.16193e-93	NK cells	SYNGR1
3.02781e-95	0.408803	1	0.998	5.73891e-91	NK cells	B2M
1.74289e-94	0.761676	0.667	0.231	3.30348e-90	NK cells	SYTL3
1.9231e-92	0.814087	0.949	0.648	3.64504e-88	NK cells	IRF1
1.62636e-90	0.681731	0.439	0.095	3.08261e-86	NK cells	LINC01871
1.02949e-88	0.603328	0.996	0.926	1.9513e-84	NK cells	MYL12A
1.3137e-88	0.553633	1	0.935	2.48999e-84	NK cells	CALM1
2.89743e-88	0.709622	0.958	0.625	5.49179e-84	NK cells	ITGB2
1.9758e-81	0.692753	0.779	0.35	3.74494e-77	NK cells	C12orf75
6.56028e-81	0.549459	0.287	0.042	1.24344e-76	NK cells	PTGDR
2.66831e-78	0.529517	0.996	0.905	5.05752e-74	NK cells	ARPC2
2.96981e-77	0.838523	0.868	0.587	5.62898e-73	NK cells	DDIT4
4.15892e-76	0.764409	0.965	0.588	7.88282e-72	NK cells	CCL4
2.67536e-75	0.434315	0.263	0.037	5.07088e-71	NK cells	CD244
3.9862e-75	0.665902	0.589	0.197	7.55544e-71	NK cells	PYHIN1
6.10266e-75	0.651734	0.916	0.54	1.1567e-70	NK cells	RAC2
1.02456e-74	0.515706	0.797	0.344	1.94195e-70	NK cells	PLEK
4.72677e-73	0.688992	0.746	0.35	8.95912e-69	NK cells	RUNX3
2.14923e-71	0.49877	0.991	0.947	4.07366e-67	NK cells	PFN1
4.46947e-68	0.65718	0.733	0.334	8.47142e-64	NK cells	PTPN7
2.18371e-67	0.69543	0.598	0.247	4.13901e-63	NK cells	GPR65
1.16611e-66	0.69092	0.625	0.278	2.21024e-62	NK cells	CHST12
4.38667e-65	0.679119	0.649	0.294	8.3145e-61	NK cells	DOK2
8.70777e-65	0.441892	0.996	0.943	1.65047e-60	NK cells	CFL1
1.91005e-64	0.61208	0.874	0.566	3.62032e-60	NK cells	PPP2R5C
8.38661e-64	0.617822	0.554	0.197	1.5896e-59	NK cells	SH2D2A
8.83179e-64	0.588261	0.38	0.099	1.67398e-59	NK cells	PLEKHF1
1.70623e-63	0.538526	0.269	0.046	3.234e-59	NK cells	TRGC1
9.73031e-63	0.564164	0.909	0.617	1.84428e-58	NK cells	RARRES3
1.68566e-62	0.66003	0.662	0.307	3.19501e-58	NK cells	RORA
2.70119e-62	0.593887	0.523	0.179	5.11984e-58	NK cells	SAMD3
5.39196e-62	0.657655	0.799	0.502	1.02199e-57	NK cells	ZEB2
1.51316e-61	0.623564	0.499	0.189	2.86804e-57	NK cells	RAB29
2.19466e-61	0.314536	1	0.985	4.15976e-57	NK cells	HLA-B
8.71011e-61	0.617064	0.7	0.365	1.65091e-56	NK cells	CCND3
1.41775e-60	0.741753	0.57	0.249	2.68721e-56	NK cells	AC004687.1
4.29364e-60	0.52605	0.336	0.085	8.13816e-56	NK cells	GK5
8.99391e-60	0.542694	0.989	0.696	1.70471e-55	NK cells	S100A4
4.15501e-59	0.583622	0.907	0.711	7.8754e-55	NK cells	AES
6.55472e-59	0.579562	0.755	0.388	1.24238e-54	NK cells	IL2RG
7.79822e-59	0.525129	0.316	0.073	1.47807e-54	NK cells	MYBL1
8.24308e-59	0.536324	0.455	0.147	1.56239e-54	NK cells	ZAP70
1.59193e-58	0.295824	1	0.983	3.01734e-54	NK cells	MT-CO2
1.33588e-57	0.52497	0.34	0.086	2.53203e-53	NK cells	ADRB2
2.42906e-57	0.582209	0.486	0.166	4.60403e-53	NK cells	IL2RB
4.87226e-57	0.583584	0.784	0.505	9.23488e-53	NK cells	FAM49B
3.39813e-56	0.684954	0.706	0.37	6.44082e-52	NK cells	SLA
9.58983e-56	0.480286	0.32	0.079	1.81766e-51	NK cells	TGFBR3
6.28769e-55	0.593798	0.554	0.229	1.19177e-50	NK cells	SPN
3.83361e-54	0.555253	0.506	0.195	7.26622e-50	NK cells	SYTL1
8.09587e-54	0.591032	0.415	0.151	1.53449e-49	NK cells	TFDP2
1.2908e-53	0.648454	0.446	0.165	2.44658e-49	NK cells	CX3CR1
3.10546e-53	0.62851	0.598	0.31	5.88609e-49	NK cells	KLF3
3.65263e-53	0.551695	0.857	0.565	6.9232e-49	NK cells	CD53
5.48918e-53	0.595625	0.819	0.596	1.04042e-48	NK cells	TGFB1
6.72272e-53	0.571358	0.618	0.297	1.27422e-48	NK cells	LYAR
9.7693e-53	0.509832	0.859	0.508	1.85167e-48	NK cells	LSP1
8.99322e-51	0.589019	0.64	0.332	1.70458e-46	NK cells	MYO1F
1.69158e-50	0.622412	0.609	0.301	3.20623e-46	NK cells	AKNA
2.09421e-50	0.561211	0.53	0.236	3.96936e-46	NK cells	IFITM1
6.6435e-50	0.267924	1	0.984	1.25921e-45	NK cells	MT-ATP6
9.65688e-50	0.606192	0.585	0.308	1.83037e-45	NK cells	APMAP
2.30747e-49	0.355751	1	0.96	4.37358e-45	NK cells	HLA-E
5.00088e-49	0.552898	0.435	0.159	9.47866e-45	NK cells	DENND2D
6.90334e-49	0.510591	0.481	0.188	1.30846e-44	NK cells	PTPN4
1.16126e-48	0.576278	0.558	0.264	2.20106e-44	NK cells	ABI3
4.53877e-48	0.593257	0.68	0.42	8.60279e-44	NK cells	CDC42SE1
1.56561e-47	0.551207	0.817	0.508	2.96746e-43	NK cells	ID2
4.76837e-47	0.674721	0.572	0.302	9.03797e-43	NK cells	C1orf56
5.1166e-47	0.56172	0.36	0.121	9.69801e-43	NK cells	AKR1C3
5.21174e-47	0.501572	0.883	0.578	9.87832e-43	NK cells	KLF2
5.55111e-47	0.556987	0.585	0.291	1.05216e-42	NK cells	GNG2
1.26761e-46	0.468845	0.347	0.106	2.40263e-42	NK cells	FGR
1.73693e-46	0.588599	0.675	0.45	3.29218e-42	NK cells	CD47
7.96807e-46	0.494214	0.949	0.761	1.51027e-41	NK cells	IER2
2.62758e-45	0.495716	0.333	0.104	4.98032e-41	NK cells	ADAM8
6.43983e-45	0.535574	0.629	0.349	1.22061e-40	NK cells	SUN2
2.78198e-44	0.518969	0.762	0.525	5.27296e-40	NK cells	PAXX
1.72505e-42	0.515285	0.706	0.508	3.26966e-38	NK cells	DHRS7
4.2295e-42	0.395461	0.872	0.609	8.01659e-38	NK cells	LITAF
1.41513e-41	0.456816	0.614	0.298	2.68225e-37	NK cells	SKAP1
3.34379e-41	0.417578	0.909	0.756	6.33782e-37	NK cells	HLA-F
7.52963e-41	0.55548	0.695	0.398	1.42717e-36	NK cells	TUBA4A
2.31165e-40	0.525692	0.647	0.397	4.38151e-36	NK cells	MBP
2.54501e-40	0.251464	1	0.987	4.8238e-36	NK cells	HLA-A
2.88602e-40	0.542989	0.503	0.25	5.47016e-36	NK cells	SLC9A3R1
9.98683e-40	0.592665	0.327	0.103	1.8929e-35	NK cells	XCL2
1.00042e-39	0.474755	0.483	0.219	1.8962e-35	NK cells	SELPLG
1.80384e-39	0.40338	0.289	0.083	3.41899e-35	NK cells	FASLG
1.8805e-39	0.383601	0.947	0.737	3.5643e-35	NK cells	EMP3
3.18119e-39	0.493905	0.541	0.267	6.02962e-35	NK cells	RIPOR2
3.42294e-39	0.475144	0.759	0.488	6.48784e-35	NK cells	SYNE2
5.26621e-39	0.266902	0.486	0.197	9.98157e-35	NK cells	PRSS23
5.88414e-38	0.435153	0.351	0.12	1.11528e-33	NK cells	TRG-AS1
6.51359e-38	0.577747	0.572	0.326	1.23459e-33	NK cells	CMC1
9.16395e-38	0.442047	0.486	0.221	1.73694e-33	NK cells	RBM38
9.35376e-38	0.495482	0.406	0.184	1.77291e-33	NK cells	UBE2F
1.13115e-37	0.46291	0.764	0.518	2.14399e-33	NK cells	FLNA
2.46439e-37	0.44437	0.534	0.241	4.671e-33	NK cells	KLRG1
7.3391e-37	0.346808	0.978	0.912	1.39105e-32	NK cells	UBB
8.53764e-37	0.520989	0.488	0.259	1.61822e-32	NK cells	TPST2
1.81777e-36	0.431715	0.36	0.13	3.4454e-32	NK cells	LINC00861
2.30712e-36	0.390066	0.651	0.334	4.37291e-32	NK cells	TBC1D10C
5.09626e-36	0.503541	0.444	0.213	9.65944e-32	NK cells	CD300A
6.81061e-36	0.473821	0.841	0.671	1.29088e-31	NK cells	TSC22D3
1.03573e-34	0.364397	0.722	0.373	1.96312e-30	NK cells	LCK
1.47736e-34	0.390563	0.872	0.725	2.80019e-30	NK cells	RSRP1
1.75285e-34	0.436932	0.424	0.182	3.32235e-30	NK cells	STAT4
3.04595e-34	0.501758	0.592	0.373	5.77329e-30	NK cells	ATM
6.506e-34	0.434742	0.325	0.121	1.23315e-29	NK cells	LLGL2
8.21017e-34	0.363854	0.254	0.076	1.55615e-29	NK cells	USP28
2.445e-33	0.341855	0.993	0.893	4.63425e-29	NK cells	SH3BGRL3
2.52481e-33	0.486583	0.389	0.175	4.78552e-29	NK cells	CD320
6.02792e-33	0.489783	0.435	0.212	1.14253e-28	NK cells	CDKN2D
1.83272e-32	0.486648	0.545	0.334	3.47374e-28	NK cells	CDK2AP2
3.68273e-32	0.486153	0.695	0.47	6.98025e-28	NK cells	FMNL1
6.84152e-32	0.426263	0.472	0.226	1.29674e-27	NK cells	PTPN22
1.55379e-31	0.344114	0.289	0.1	2.94505e-27	NK cells	RAB37
4.541e-31	0.407048	0.369	0.16	8.60701e-27	NK cells	TSEN54
5.94324e-31	0.355705	0.852	0.731	1.12648e-26	NK cells	VAMP2
6.33146e-31	0.363767	0.896	0.585	1.20006e-26	NK cells	CD48
7.78572e-31	0.440612	0.316	0.128	1.4757e-26	NK cells	RASA3
2.26962e-30	0.392745	0.508	0.255	4.30184e-26	NK cells	MYO1G
3.63299e-30	0.458384	0.519	0.3	6.88597e-26	NK cells	PIP4K2A
5.08416e-30	0.492716	0.576	0.376	9.63652e-26	NK cells	IDI1
1.047e-29	0.450215	0.561	0.353	1.98448e-25	NK cells	ARPC5L
1.19156e-29	0.409663	0.627	0.356	2.25849e-25	NK cells	ALOX5AP
2.15136e-29	0.437615	0.402	0.191	4.07769e-25	NK cells	FKBP11
4.40778e-29	0.433382	0.704	0.451	8.3545e-25	NK cells	UCP2
7.36107e-29	0.383223	0.283	0.103	1.39522e-24	NK cells	AUTS2
8.62855e-29	0.396313	0.607	0.356	1.63546e-24	NK cells	FYN
1.2015e-28	0.442294	0.883	0.675	2.27732e-24	NK cells	DUSP2
1.22107e-28	0.421791	0.411	0.193	2.31442e-24	NK cells	RNF125
1.48167e-28	0.390105	0.391	0.176	2.80835e-24	NK cells	ITGB7
3.04375e-28	0.51553	0.523	0.324	5.76913e-24	NK cells	INTS6
3.74336e-28	0.366382	0.618	0.369	7.09517e-24	NK cells	CEMIP2
4.72989e-28	0.403744	0.675	0.519	8.96503e-24	NK cells	OSTF1
4.93915e-28	0.360863	0.806	0.696	9.36166e-24	NK cells	DBI
5.34412e-28	0.377691	0.629	0.392	1.01293e-23	NK cells	ISG20
1.42196e-27	0.340915	0.839	0.648	2.69518e-23	NK cells	STK4
2.1838e-27	0.433074	0.455	0.231	4.13918e-23	NK cells	S1PR4
2.34383e-27	0.3801	0.834	0.779	4.4425e-23	NK cells	NCL
5.5476e-27	0.414927	0.558	0.343	1.05149e-22	NK cells	ADGRE5
1.56955e-26	0.418659	0.541	0.345	2.97492e-22	NK cells	AC245297.3
3.08069e-26	0.385229	0.464	0.241	5.83914e-22	NK cells	ITGAL
3.20091e-26	0.410235	0.519	0.308	6.06701e-22	NK cells	STK10
3.22834e-26	0.337365	0.784	0.664	6.119e-22	NK cells	PRELID1
3.94794e-26	0.366957	0.728	0.589	7.48292e-22	NK cells	PPP1CA
4.39647e-26	0.375826	0.768	0.543	8.33307e-22	NK cells	LIMD2
4.61547e-26	0.390069	0.296	0.129	8.74815e-22	NK cells	SSBP3
7.28171e-26	0.334434	0.382	0.174	1.38018e-21	NK cells	CCDC88C
8.97807e-26	0.429448	0.404	0.218	1.7017e-21	NK cells	EBP
1.92522e-25	0.265291	0.912	0.779	3.64905e-21	NK cells	2021-09-07
2.18728e-25	0.279799	0.375	0.158	4.14576e-21	NK cells	TIGIT
2.75133e-25	0.352432	0.256	0.099	5.21486e-21	NK cells	VAV3
3.12106e-25	0.325283	0.276	0.109	5.91566e-21	NK cells	PRR5
3.17051e-25	0.369458	0.558	0.326	6.00938e-21	NK cells	TRAF3IP3
3.29249e-25	0.372202	0.792	0.66	6.24059e-21	NK cells	MSN
4.06656e-25	0.2952	0.98	0.931	7.70776e-21	NK cells	MT-ND5
1.24903e-24	0.371238	0.759	0.687	2.36741e-20	NK cells	NDUFB2
1.98821e-24	0.360746	0.455	0.237	3.76845e-20	NK cells	RHOF
2.25577e-24	0.424567	0.461	0.281	4.27559e-20	NK cells	ADD3
3.09238e-24	0.421508	0.287	0.128	5.86129e-20	NK cells	SLC15A4
4.21043e-24	0.267564	0.96	0.703	7.98045e-20	NK cells	PTPRC
9.07117e-24	0.410913	0.364	0.189	1.71935e-19	NK cells	LPCAT1
9.20509e-24	0.369304	0.695	0.55	1.74473e-19	NK cells	ARPC4
1.26601e-23	0.395546	0.735	0.632	2.3996e-19	NK cells	JAK1
1.31226e-23	0.271437	0.918	0.858	2.48726e-19	NK cells	TMA7
2.56635e-23	0.383538	0.49	0.311	4.86426e-19	NK cells	HDDC2
2.63275e-23	0.395929	0.852	0.727	4.99012e-19	NK cells	TXNIP
2.95488e-23	0.456645	0.508	0.321	5.60069e-19	NK cells	SYNE1
3.50733e-23	0.324095	0.684	0.432	6.64779e-19	NK cells	ICAM3
4.46105e-23	0.411265	0.373	0.192	8.45548e-19	NK cells	AOAH
4.49949e-23	0.275366	0.987	0.962	8.52833e-19	NK cells	ACTG1
4.52156e-23	0.309877	0.89	0.778	8.57016e-19	NK cells	CD99
4.77146e-23	0.400228	0.662	0.544	9.04382e-19	NK cells	BZW1
5.13804e-23	0.316045	0.781	0.615	9.73864e-19	NK cells	EVL
5.78636e-23	0.347538	0.508	0.293	1.09675e-18	NK cells	ORAI1
9.96709e-23	0.415299	0.879	0.742	1.88916e-18	NK cells	BTG2
1.98727e-22	0.33976	0.382	0.192	3.76666e-18	NK cells	PRKCH
2.48239e-22	0.271263	0.678	0.409	4.70513e-18	NK cells	GIMAP7
4.03082e-22	0.373408	0.377	0.202	7.64001e-18	NK cells	TRAPPC10
7.34773e-22	0.328189	0.755	0.56	1.39269e-17	NK cells	CLEC2B
1.31307e-21	0.407585	0.391	0.223	2.48879e-17	NK cells	MXRA7
1.34998e-21	0.40644	0.47	0.29	2.55876e-17	NK cells	VPS37B
1.69567e-21	0.357145	0.6	0.397	3.21397e-17	NK cells	ANXA6
1.71065e-21	0.413406	0.457	0.298	3.24236e-17	NK cells	MAPK1
2.27692e-21	0.342443	0.587	0.412	4.31568e-17	NK cells	BTN3A2
3.53546e-21	0.366485	0.448	0.261	6.7011e-17	NK cells	SAMD9
3.95173e-21	0.28254	0.859	0.834	7.49011e-17	NK cells	CDC42
4.99808e-21	0.501257	0.333	0.183	9.47337e-17	NK cells	STARD3NL
6.54121e-21	0.342132	0.746	0.655	1.23982e-16	NK cells	CAST
8.65265e-21	0.304624	0.267	0.109	1.64002e-16	NK cells	ENC1
8.93981e-21	0.396034	0.503	0.359	1.69445e-16	NK cells	MIEN1
1.0564e-20	0.371177	0.578	0.43	2.00231e-16	NK cells	DDX6
1.76307e-20	0.256443	0.943	0.891	3.34171e-16	NK cells	CLIC1
2.52473e-20	0.392627	0.406	0.233	4.78537e-16	NK cells	SIRT7
3.28902e-20	0.409091	0.472	0.304	6.23401e-16	NK cells	ANKRD13D
4.53348e-20	0.408492	0.784	0.633	8.59276e-16	NK cells	CREM
6.37174e-20	0.401822	0.402	0.238	1.2077e-15	NK cells	GNPTAB
7.66013e-20	0.412756	0.38	0.222	1.4519e-15	NK cells	RASSF1
7.73728e-20	0.380933	0.397	0.232	1.46652e-15	NK cells	SRPK2
8.52213e-20	0.372606	0.57	0.419	1.61529e-15	NK cells	KLF13
1.06004e-19	0.335361	0.614	0.463	2.0092e-15	NK cells	C9orf78
2.11465e-19	0.319242	0.72	0.62	4.00811e-15	NK cells	NDUFB7
5.41366e-19	0.301823	0.731	0.679	1.02611e-14	NK cells	SNRPB
1.46856e-18	0.261634	0.762	0.594	2.78351e-14	NK cells	VAMP8
2.09589e-18	0.302207	0.517	0.338	3.97255e-14	NK cells	PCSK7
4.10514e-18	0.327561	0.541	0.39	7.78089e-14	NK cells	CCDC12
4.24857e-18	0.341106	0.358	0.203	8.05274e-14	NK cells	ICAM2
4.81585e-18	0.349472	0.461	0.298	9.12796e-14	NK cells	DGKZ
4.87712e-18	0.271705	0.826	0.744	9.24409e-14	NK cells	EIF3G
6.28607e-18	0.258727	0.843	0.778	1.19146e-13	NK cells	PSME1
8.85903e-18	0.347362	0.265	0.129	1.67914e-13	NK cells	G6PD
1.32796e-17	0.383465	0.384	0.239	2.51702e-13	NK cells	AGTRAP
1.49983e-17	0.275215	0.355	0.183	2.84278e-13	NK cells	IKZF3
2.69253e-17	0.295844	0.47	0.303	5.10343e-13	NK cells	DIAPH1
4.06413e-17	0.309895	0.735	0.659	7.70316e-13	NK cells	SRSF2
5.3623e-17	0.325618	0.74	0.611	1.01637e-12	NK cells	LY6E
6.13251e-17	0.328828	0.607	0.519	1.16236e-12	NK cells	SCP2
8.65062e-17	0.339512	0.336	0.184	1.63964e-12	NK cells	SASH3
1.01218e-16	0.289836	0.36	0.199	1.9185e-12	NK cells	ARHGAP9
1.56244e-16	0.358319	0.393	0.257	2.96144e-12	NK cells	RNF126
1.90725e-16	0.315386	0.309	0.158	3.61499e-12	NK cells	C16orf54
2.2901e-16	0.358114	0.366	0.222	4.34066e-12	NK cells	RNF168
3.09387e-16	0.319995	0.512	0.38	5.86413e-12	NK cells	RNPEPL1
3.22548e-16	0.394368	0.4	0.251	6.11357e-12	NK cells	MAP3K8
3.58212e-16	0.370191	0.545	0.427	6.78956e-12	NK cells	THUMPD3-AS1
7.09039e-16	0.31017	0.563	0.415	1.34391e-11	NK cells	CELF2
7.69123e-16	0.287384	0.461	0.295	1.4578e-11	NK cells	SLFN5
1.00513e-15	0.355485	0.428	0.299	1.90513e-11	NK cells	RAB5IF
1.12021e-15	0.313316	0.775	0.65	2.12324e-11	NK cells	IL32
1.982e-15	0.313433	0.592	0.478	3.75668e-11	NK cells	ARF6
2.91176e-15	0.28859	0.338	0.188	5.51894e-11	NK cells	CYFIP2
3.69175e-15	0.419268	0.74	0.538	6.99734e-11	NK cells	CD69
5.12096e-15	0.328162	0.534	0.394	9.70627e-11	NK cells	PPP1R18
5.32606e-15	0.281431	0.689	0.594	1.0095e-10	NK cells	RNF213
5.60116e-15	0.315563	0.797	0.744	1.06164e-10	NK cells	CALR
6.74088e-15	0.289425	0.594	0.455	1.27767e-10	NK cells	FOSL2
1.55881e-14	0.284887	0.592	0.448	2.95457e-10	NK cells	APBB1IP
1.83674e-14	0.267215	0.713	0.646	3.48136e-10	NK cells	ACTR3
3.10947e-14	0.275779	0.404	0.252	5.89369e-10	NK cells	RAB27A
4.46558e-14	0.32184	0.483	0.336	8.46406e-10	NK cells	IQGAP2
4.83254e-14	0.332319	0.55	0.452	9.15959e-10	NK cells	SSBP4
1.05573e-13	0.258006	0.684	0.614	2.00103e-09	NK cells	TRAPPC1
1.0641e-13	0.262474	0.411	0.259	2.01689e-09	NK cells	SLC38A1
1.13847e-13	0.310584	0.428	0.296	2.15786e-09	NK cells	RAP2B
1.19722e-13	0.263546	0.307	0.176	2.26921e-09	NK cells	OTULIN
1.19877e-13	0.283442	0.494	0.35	2.27215e-09	NK cells	PTPRE
1.3633e-13	0.314724	0.422	0.303	2.58399e-09	NK cells	RPA2
1.38297e-13	0.317426	0.309	0.178	2.62129e-09	NK cells	ZNF276
1.91506e-13	0.266646	0.536	0.447	3.6298e-09	NK cells	BUD31
2.42425e-13	0.298586	0.488	0.353	4.59493e-09	NK cells	CNOT6L
3.20159e-13	0.269821	0.704	0.633	6.06829e-09	NK cells	HNRNPF
3.86444e-13	0.349956	0.397	0.286	7.32466e-09	NK cells	NXT1
6.12946e-13	0.272067	0.36	0.219	1.16178e-08	NK cells	PRKCB
9.17483e-13	0.306719	0.528	0.434	1.739e-08	NK cells	TECR
1.58452e-12	0.330354	0.503	0.388	3.0033e-08	NK cells	SIGIRR
1.67964e-12	0.297582	0.424	0.302	3.1836e-08	NK cells	RNF166
5.0716e-12	0.315736	0.402	0.281	9.61272e-08	NK cells	ZBTB1
8.40653e-12	0.299554	0.272	0.165	1.59337e-07	NK cells	COMMD5
8.68271e-12	0.273324	0.424	0.312	1.64572e-07	NK cells	IMP3
8.82616e-12	0.292618	0.34	0.218	1.67291e-07	NK cells	TBCC
1.07447e-11	0.329793	0.468	0.377	2.03655e-07	NK cells	RAB8A
1.21325e-11	0.286639	0.252	0.147	2.29959e-07	NK cells	LAT2
1.22171e-11	0.286252	0.364	0.24	2.31562e-07	NK cells	PITPNC1
1.30706e-11	0.291039	0.296	0.179	2.4774e-07	NK cells	BCL9L
1.32772e-11	0.281357	0.274	0.161	2.51657e-07	NK cells	AL139246.5
2.42103e-11	0.288137	0.53	0.435	4.58881e-07	NK cells	PRMT2
3.5028e-11	0.266507	0.287	0.172	6.6392e-07	NK cells	LFNG
3.79148e-11	0.28587	0.444	0.331	7.18637e-07	NK cells	KANSL1
4.45142e-11	0.27704	0.267	0.16	8.43722e-07	NK cells	ZBTB44
6.30316e-11	0.264197	0.704	0.663	1.1947e-06	NK cells	PDIA3
6.64096e-11	0.320306	0.395	0.29	1.25873e-06	NK cells	JMJD6
8.80784e-11	0.279483	0.43	0.311	1.66944e-06	NK cells	GLIPR2
8.93867e-11	0.305586	0.313	0.208	1.69423e-06	NK cells	CYB561D2
1.03965e-10	0.269303	0.55	0.448	1.97056e-06	NK cells	XBP1
1.55688e-10	0.279895	0.47	0.366	2.95091e-06	NK cells	CSK
1.95772e-10	0.316743	0.391	0.298	3.71066e-06	NK cells	CISD3
1.96424e-10	0.285055	0.305	0.197	3.72303e-06	NK cells	TLE4
2.77467e-10	0.260225	0.558	0.475	5.25911e-06	NK cells	DHX36
2.8158e-10	0.271525	0.369	0.271	5.33707e-06	NK cells	TINF2
3.11917e-10	0.270624	0.316	0.21	5.91207e-06	NK cells	ABT1
3.4847e-10	0.289031	0.435	0.339	6.6049e-06	NK cells	ZBTB7A
4.82117e-10	0.258589	0.285	0.181	9.13805e-06	NK cells	PRKACB
6.55197e-10	0.251265	0.669	0.608	1.24186e-05	NK cells	DNAJB6
7.15787e-10	0.326082	0.373	0.277	1.3567e-05	NK cells	SDF2L1
1.14091e-09	0.278852	0.278	0.179	2.16248e-05	NK cells	MIB2
1.20201e-09	0.26148	0.552	0.474	2.2783e-05	NK cells	PRPF38B
2.51725e-09	0.256427	0.525	0.471	4.77119e-05	NK cells	SELENOT
2.67818e-09	0.253387	0.267	0.172	5.07622e-05	NK cells	RAB9A
3.53192e-09	0.263402	0.404	0.314	6.69441e-05	NK cells	TRAPPC4
1.09599e-08	0.250759	0.283	0.182	0.000207734	NK cells	ST3GAL5
1.25556e-08	0.368733	0.517	0.445	0.000237979	NK cells	IER5
4.56163e-08	0.257399	0.32	0.224	0.000864611	NK cells	LINC00623
5.75017e-08	0.266021	0.32	0.242	0.00108989	NK cells	PTPN18
7.00488e-08	0.280259	0.408	0.337	0.00132771	NK cells	DNTTIP2
7.25603e-08	0.260517	0.382	0.304	0.00137531	NK cells	CTDSP1
1.07264e-07	0.254321	0.475	0.415	0.00203307	NK cells	GOLGA4
1.3575e-07	0.265065	0.402	0.334	0.002573	NK cells	MANF
1.89975e-07	0.25288	0.298	0.221	0.00360079	NK cells	MAPRE2
4.7968e-07	0.259606	0.3	0.229	0.00909186	NK cells	CYB5B
5.12718e-07	0.265394	0.329	0.261	0.00971806	NK cells	PTPN12
6.2055e-07	0.254046	0.384	0.322	0.0117619	NK cells	CRBN
1.81218e-06	0.251077	0.338	0.27	0.0343481	NK cells	VPS4B
1.04055e-05	0.278132	0.411	0.347	0.197226	NK cells	MAFF
2.25456e-05	0.273542	0.3	0.245	0.427328	NK cells	UPF3A
5.29939e-130	1.32248	0.869	0.301	1.00445e-125	NK-T cells	GZMH
1.05944e-127	1.06109	0.813	0.187	2.00806e-123	NK-T cells	GNLY
1.05069e-121	0.890173	0.74	0.156	1.99147e-117	NK-T cells	FGFBP2
1.0868e-116	1.06048	0.989	0.403	2.05991e-112	NK-T cells	NKG7
3.48515e-109	1.20098	0.606	0.145	6.60574e-105	NK-T cells	TRGC2
2.7422e-106	0.731801	0.754	0.175	5.19756e-102	NK-T cells	GZMB
5.69224e-95	0.621983	0.804	0.234	1.07891e-90	NK-T cells	PRF1
2.81951e-82	0.780013	0.897	0.397	5.3441e-78	NK-T cells	GZMM
4.12105e-80	0.848173	0.855	0.392	7.81104e-76	NK-T cells	CD3G
2.07155e-77	0.651432	0.612	0.16	3.92641e-73	NK-T cells	CTSW
1.89597e-74	0.705205	0.603	0.16	3.59362e-70	NK-T cells	KLRD1
1.5157e-73	0.848964	0.947	0.543	2.87286e-69	NK-T cells	CD52
3.68558e-71	0.766091	0.665	0.235	6.98566e-67	NK-T cells	KLRG1
5.22835e-71	0.68137	0.966	0.471	9.90982e-67	NK-T cells	CST7
1.22884e-70	0.778541	0.88	0.436	2.32914e-66	NK-T cells	CD3D
7.37629e-64	0.658743	0.966	0.643	1.3981e-59	NK-T cells	HCST
3.30301e-63	0.658659	0.62	0.216	6.26053e-59	NK-T cells	PLAC8
1.79222e-61	0.739141	0.693	0.27	3.39697e-57	NK-T cells	CD8A
4.65451e-61	0.824222	0.62	0.211	8.82215e-57	NK-T cells	KLRB1
4.20254e-60	0.644446	0.983	0.498	7.9655e-56	NK-T cells	CCL5
3.02786e-59	0.409691	0.997	0.986	5.739e-55	NK-T cells	RPS3
7.04734e-59	0.53225	0.994	0.928	1.33575e-54	NK-T cells	MYL12A
2.44883e-57	0.59129	0.964	0.453	4.64152e-53	NK-T cells	GZMA
3.44845e-56	0.671646	0.751	0.366	6.5362e-52	NK-T cells	C12orf75
1.20972e-55	0.647481	0.855	0.516	2.29291e-51	NK-T cells	EFHD2
8.45676e-55	0.350319	1	0.998	1.60289e-50	NK-T cells	B2M
5.79394e-52	0.587266	0.883	0.442	1.09818e-47	NK-T cells	CD3E
1.92335e-51	0.381241	1	0.979	3.64551e-47	NK-T cells	HLA-C
2.69826e-51	0.590403	0.891	0.573	5.11428e-47	NK-T cells	PPP2R5C
4.54483e-50	0.544093	0.416	0.12	8.61428e-46	NK-T cells	TRG-AS1
1.05646e-48	0.579267	0.958	0.633	2.00242e-44	NK-T cells	IL32
7.86078e-48	0.519442	0.983	0.897	1.48993e-43	NK-T cells	SH3BGRL3
8.13503e-48	0.580934	0.888	0.719	1.54191e-43	NK-T cells	AES
2.63472e-47	0.462772	0.986	0.938	4.99384e-43	NK-T cells	CALM1
3.48838e-47	0.572104	0.989	0.704	6.61188e-43	NK-T cells	S100A4
9.83339e-45	0.499004	0.953	0.712	1.86382e-40	NK-T cells	PTPRC
1.26118e-44	0.472223	0.528	0.188	2.39044e-40	NK-T cells	SAMD3
6.35357e-44	0.575436	0.712	0.4	1.20426e-39	NK-T cells	BIN2
1.19997e-43	0.588846	0.539	0.206	2.27443e-39	NK-T cells	MATK
1.8574e-42	0.497997	0.545	0.195	3.52052e-38	NK-T cells	CD8B
7.28322e-42	0.475374	0.824	0.402	1.38046e-37	NK-T cells	TRAC
1.29319e-41	0.479679	0.841	0.452	2.4511e-37	NK-T cells	TRBC2
4.76352e-41	0.510343	0.913	0.621	9.02877e-37	NK-T cells	ARL4C
8.03785e-41	0.357342	1	0.98	1.52349e-36	NK-T cells	RPS27
9.05979e-41	0.298733	1	0.988	1.71719e-36	NK-T cells	RPS14
1.98231e-40	0.440332	0.978	0.95	3.75726e-36	NK-T cells	PFN1
6.0196e-39	0.552041	0.704	0.369	1.14096e-34	NK-T cells	CLEC2D
2.43996e-38	0.528116	0.62	0.28	4.62471e-34	NK-T cells	HOPX
1.52518e-37	0.528372	0.791	0.562	2.89083e-33	NK-T cells	ABHD17A
1.63829e-37	0.493552	0.83	0.508	3.10522e-33	NK-T cells	APOBEC3G
2.47225e-37	0.494714	0.885	0.75	4.6859e-33	NK-T cells	EMP3
3.86287e-37	0.281022	1	0.989	7.32169e-33	NK-T cells	RPS12
4.18095e-37	0.461589	0.397	0.133	7.92457e-33	NK-T cells	LINC00861
4.22275e-37	0.318927	0.997	0.982	8.0038e-33	NK-T cells	RPS15A
8.82819e-37	0.421432	0.338	0.1	1.67329e-32	NK-T cells	FCRL6
3.85762e-36	0.557901	0.52	0.231	7.31173e-32	NK-T cells	S1PR4
8.73702e-36	0.2655	1	0.989	1.65601e-31	NK-T cells	RPS27A
9.34209e-36	0.502544	0.743	0.409	1.7707e-31	NK-T cells	GIMAP7
1.19719e-35	0.495452	0.729	0.383	2.26915e-31	NK-T cells	LCK
1.11389e-34	0.456951	0.93	0.676	2.11127e-30	NK-T cells	CORO1A
2.66469e-34	0.493109	0.673	0.353	5.05065e-30	NK-T cells	PTPN7
6.18473e-34	0.471571	0.718	0.403	1.17225e-29	NK-T cells	IL2RG
8.46972e-34	0.395975	0.838	0.437	1.60535e-29	NK-T cells	CD2
9.04097e-34	0.467989	0.874	0.597	1.71363e-29	NK-T cells	CD48
1.02238e-33	0.465622	0.349	0.115	1.93781e-29	NK-T cells	LINC01871
1.26856e-33	0.492967	0.617	0.323	2.40443e-29	NK-T cells	RORA
5.25856e-33	0.449203	0.363	0.129	9.96707e-29	NK-T cells	C1orf21
6.11593e-33	0.406652	0.288	0.083	1.15921e-28	NK-T cells	MYBL1
3.00352e-32	0.534426	0.849	0.717	5.69287e-28	NK-T cells	ANXA1
3.97937e-32	0.33064	0.726	0.361	7.54249e-28	NK-T cells	CD247
6.47321e-32	0.503798	0.634	0.383	1.22693e-27	NK-T cells	CCND3
8.6637e-32	0.287574	0.997	0.975	1.64212e-27	NK-T cells	RPL23A
2.81636e-31	0.301054	0.983	0.959	5.33813e-27	NK-T cells	RPSA
3.21682e-31	0.407747	0.304	0.098	6.09717e-27	NK-T cells	ADRB2
7.51185e-31	0.406338	0.332	0.112	1.4238e-26	NK-T cells	PLEKHF1
8.73125e-31	0.390748	0.33	0.108	1.65492e-26	NK-T cells	S1PR5
1.78247e-30	0.277031	0.997	0.973	3.3785e-26	NK-T cells	RPL14
2.80143e-30	0.295934	0.992	0.96	5.30982e-26	NK-T cells	RPS26
7.43564e-30	0.594727	0.832	0.677	1.40935e-25	NK-T cells	TSC22D3
7.70738e-30	0.390503	0.31	0.1	1.46086e-25	NK-T cells	THEMIS
8.44822e-30	0.295832	0.992	0.964	1.60128e-25	NK-T cells	RPS29
1.76635e-29	0.44748	0.894	0.642	3.34793e-25	NK-T cells	ITGB2
2.33307e-29	0.470185	0.573	0.292	4.4221e-25	NK-T cells	ORAI1
7.56759e-29	0.480272	0.573	0.312	1.43436e-24	NK-T cells	LYAR
2.72863e-28	0.339824	0.975	0.91	5.17184e-24	NK-T cells	ARPC2
3.56324e-28	0.254039	0.992	0.979	6.75376e-24	NK-T cells	RPLP2
5.86578e-28	0.379392	0.905	0.78	1.1118e-23	NK-T cells	CD99
9.49827e-28	0.334599	0.978	0.947	1.8003e-23	NK-T cells	CFL1
9.9716e-28	0.437693	0.506	0.244	1.89002e-23	NK-T cells	SPN
2.03932e-27	0.385883	0.804	0.524	3.86533e-23	NK-T cells	LSP1
2.38596e-27	0.389011	0.603	0.309	4.52235e-23	NK-T cells	SKAP1
2.39041e-27	0.457897	0.52	0.26	4.53078e-23	NK-T cells	SYTL3
3.24299e-27	0.278444	0.992	0.963	6.14676e-23	NK-T cells	RPL27A
3.35785e-27	0.445692	0.746	0.534	6.36446e-23	NK-T cells	PAXX
3.70031e-27	0.49131	0.534	0.276	7.01357e-23	NK-T cells	RIPOR2
4.64946e-27	0.451752	0.601	0.36	8.81259e-23	NK-T cells	SUN2
5.23538e-27	0.415445	0.83	0.727	9.92314e-23	NK-T cells	RAP1B
6.95757e-27	0.410849	0.581	0.293	1.31874e-22	NK-T cells	LAT
1.37204e-26	0.327688	0.933	0.746	2.60057e-22	NK-T cells	ZFP36L2
1.87057e-26	0.400614	0.369	0.15	3.54547e-22	NK-T cells	ADGRG1
2.73449e-25	0.418985	0.866	0.666	5.18295e-21	NK-T cells	IRF1
3.11579e-25	0.251197	1	0.977	5.90568e-21	NK-T cells	RPL26
1.12004e-24	0.270025	1	0.961	2.12292e-20	NK-T cells	HLA-E
2.16178e-24	0.365453	0.846	0.559	4.09743e-20	NK-T cells	RAC2
3e-24	0.366149	0.388	0.164	5.6862e-20	NK-T cells	ZAP70
3.88184e-24	0.343088	0.483	0.221	7.35764e-20	NK-T cells	PYHIN1
5.84508e-24	0.334637	0.891	0.762	1.10788e-19	NK-T cells	HLA-F
6.59893e-23	0.341188	0.701	0.405	1.25076e-18	NK-T cells	ACAP1
7.49827e-23	0.397336	0.587	0.33	1.42122e-18	NK-T cells	TRAF3IP3
8.23146e-23	0.367123	0.402	0.181	1.56019e-18	NK-T cells	ITGB7
9.01883e-23	0.366196	0.701	0.438	1.70943e-18	NK-T cells	ICAM3
1.44199e-22	0.338444	0.304	0.112	2.73316e-18	NK-T cells	XCL2
1.53193e-22	0.344021	0.835	0.634	2.90362e-18	NK-T cells	RARRES3
2.05082e-22	0.409568	0.525	0.299	3.88712e-18	NK-T cells	CHST12
2.32277e-22	0.345966	0.441	0.211	4.40258e-18	NK-T cells	SYTL1
3.73021e-22	0.395976	0.391	0.179	7.07024e-18	NK-T cells	CCDC88C
3.82277e-22	0.325007	0.676	0.409	7.24568e-18	NK-T cells	TUBA4A
5.96594e-22	0.375743	0.858	0.734	1.13078e-17	NK-T cells	VAMP2
6.03941e-22	0.429143	0.732	0.518	1.14471e-17	NK-T cells	ZEB2
6.30385e-22	0.407116	0.603	0.349	1.19483e-17	NK-T cells	TBC1D10C
1.85832e-21	0.331078	0.263	0.094	3.52226e-17	NK-T cells	MIAT
2.60357e-21	0.360809	0.788	0.581	4.93481e-17	NK-T cells	CD53
2.63689e-21	0.384475	0.617	0.376	4.99796e-17	NK-T cells	RUNX3
3.39391e-21	0.423012	0.534	0.284	6.43282e-17	NK-T cells	CD7
4.24067e-21	0.335812	0.458	0.218	8.03777e-17	NK-T cells	SH2D2A
7.25003e-21	0.338904	0.841	0.733	1.37417e-16	NK-T cells	RSRP1
1.10108e-20	0.34107	0.257	0.098	2.08699e-16	NK-T cells	PTGER2
1.78306e-20	0.303796	0.925	0.859	3.37961e-16	NK-T cells	TMA7
2.35885e-20	0.331029	0.304	0.123	4.47097e-16	NK-T cells	GRAP2
2.79517e-20	0.279386	0.925	0.851	5.29796e-16	NK-T cells	SRSF7
2.8422e-20	0.311013	0.852	0.652	5.3871e-16	NK-T cells	STK4
3.14449e-20	0.363113	0.416	0.204	5.96007e-16	NK-T cells	PTPN4
3.95287e-20	0.392601	0.536	0.317	7.49228e-16	NK-T cells	DOK2
1.50504e-19	0.417914	0.534	0.333	2.85265e-15	NK-T cells	CRIP1
3.07951e-19	0.374851	0.402	0.209	5.83691e-15	NK-T cells	RAB29
3.48558e-19	0.361303	0.623	0.389	6.60657e-15	NK-T cells	SLA
5.73993e-19	0.387921	0.514	0.307	1.08795e-14	NK-T cells	GNG2
1.00565e-18	0.290549	0.251	0.093	1.90611e-14	NK-T cells	FASLG
1.11857e-18	0.381494	0.584	0.366	2.12014e-14	NK-T cells	FYN
1.79564e-18	0.399701	0.743	0.611	3.40345e-14	NK-T cells	TGFB1
1.90238e-18	0.333109	0.372	0.181	3.60577e-14	NK-T cells	CX3CR1
2.09653e-18	0.298975	0.832	0.669	3.97376e-14	NK-T cells	PSMB9
3.04296e-18	0.361641	0.74	0.569	5.76763e-14	NK-T cells	GPSM3
3.42351e-18	0.337052	0.324	0.145	6.48893e-14	NK-T cells	SIT1
5.08759e-18	0.343751	0.453	0.249	9.64302e-14	NK-T cells	ITGAL
5.7848e-18	0.266867	0.631	0.376	1.09645e-13	NK-T cells	PLEK
8.77698e-18	0.309847	0.827	0.584	1.66359e-13	NK-T cells	LCP1
1.15197e-17	0.350376	0.718	0.594	2.18344e-13	NK-T cells	PPP1CA
1.56193e-17	0.335681	0.746	0.527	2.96048e-13	NK-T cells	FLNA
1.59679e-17	0.304326	0.383	0.182	3.02656e-13	NK-T cells	CLIC3
6.21038e-17	0.326279	0.441	0.237	1.17712e-12	NK-T cells	PTPN22
6.43422e-17	0.292695	0.26	0.108	1.21954e-12	NK-T cells	RAB37
6.45068e-17	0.444691	0.835	0.733	1.22266e-12	NK-T cells	TXNIP
8.16376e-17	0.288715	0.726	0.504	1.54736e-12	NK-T cells	STK17B
1.64131e-16	0.294499	0.726	0.491	3.11093e-12	NK-T cells	CYTIP
2.44939e-16	0.382185	0.539	0.352	4.64258e-12	NK-T cells	MYO1F
5.03268e-16	0.360228	0.469	0.283	9.53895e-12	NK-T cells	ABI3
6.67779e-16	0.299327	0.265	0.113	1.26571e-11	NK-T cells	LY9
7.34108e-16	0.396187	0.525	0.342	1.39143e-11	NK-T cells	PCSK7
2.06465e-15	0.287931	0.316	0.147	3.91333e-11	NK-T cells	CD6
2.31642e-15	0.316062	0.38	0.203	4.39054e-11	NK-T cells	RNF125
2.3759e-15	0.420888	0.486	0.331	4.50328e-11	NK-T cells	KLF3
3.25227e-15	0.323159	0.458	0.268	6.16436e-11	NK-T cells	MYO1G
5.1175e-15	0.381502	0.5	0.327	9.69971e-11	NK-T cells	SYNE1
7.95977e-15	0.372039	0.436	0.265	1.5087e-10	NK-T cells	SLC9A3R1
8.4914e-15	0.327796	0.427	0.246	1.60946e-10	NK-T cells	RHOF
9.76363e-15	0.311579	0.595	0.404	1.8506e-10	NK-T cells	ANXA6
1.26319e-14	0.282387	0.869	0.71	2.39424e-10	NK-T cells	CXCR4
1.36591e-14	0.293848	0.265	0.122	2.58894e-10	NK-T cells	TTC38
1.45756e-14	0.315693	0.511	0.321	2.76266e-10	NK-T cells	AKNA
1.97919e-14	0.255583	0.777	0.621	3.75136e-10	NK-T cells	EVL
2.63816e-14	0.3521	0.687	0.504	5.00036e-10	NK-T cells	SYNE2
2.84425e-14	0.299304	0.302	0.149	5.391e-10	NK-T cells	ANXA2R
4.11648e-14	0.287433	0.975	0.964	7.80238e-10	NK-T cells	ACTG1
4.16679e-14	0.292121	0.589	0.411	7.89774e-10	NK-T cells	MBP
4.77245e-14	0.31838	0.388	0.223	9.0457e-10	NK-T cells	CDKN2D
4.82164e-14	0.285238	0.419	0.236	9.13894e-10	NK-T cells	RBM38
4.96228e-14	0.281875	0.363	0.187	9.4055e-10	NK-T cells	IKZF3
5.47757e-14	0.284596	0.475	0.29	1.03822e-09	NK-T cells	RASAL3
6.5664e-14	0.296715	0.64	0.476	1.2446e-09	NK-T cells	CDC42SE2
1.7257e-13	0.364315	0.402	0.236	3.27089e-09	NK-T cells	SELPLG
1.82793e-13	0.28941	0.346	0.19	3.46466e-09	NK-T cells	CDC42EP3
2.00292e-13	0.266689	0.475	0.275	3.79633e-09	NK-T cells	TENT5C
2.19296e-13	0.347703	0.5	0.339	4.15653e-09	NK-T cells	IQGAP2
2.46374e-13	0.304815	0.642	0.483	4.66978e-09	NK-T cells	FMNL1
3.24781e-13	0.343711	0.48	0.326	6.15591e-09	NK-T cells	ITGA4
3.60953e-13	0.282761	0.316	0.161	6.8415e-09	NK-T cells	C16orf54
3.84095e-13	0.3258	0.545	0.341	7.28013e-09	NK-T cells	TRBC1
8.86429e-13	0.330952	0.592	0.466	1.68014e-08	NK-T cells	CD47
1.07054e-12	0.324215	0.388	0.238	2.0291e-08	NK-T cells	SRPK2
1.14951e-12	0.325831	0.469	0.308	2.17879e-08	NK-T cells	DIAPH1
1.21298e-12	0.330113	0.553	0.425	2.29908e-08	NK-T cells	KLF13
1.38881e-12	0.29935	0.338	0.188	2.63234e-08	NK-T cells	SASH3
1.4055e-12	0.322529	0.578	0.452	2.66399e-08	NK-T cells	SSBP4
1.58964e-12	0.270902	0.425	0.255	3.01301e-08	NK-T cells	RAB27A
3.0389e-12	0.250207	0.358	0.2	5.75993e-08	NK-T cells	PRKCH
6.83366e-12	0.295691	0.453	0.303	1.29525e-07	NK-T cells	RNF166
1.09925e-11	0.349812	0.324	0.189	2.08352e-07	NK-T cells	CD320
1.43784e-11	0.285957	0.74	0.67	2.72528e-07	NK-T cells	MSN
2.82418e-11	0.296878	0.455	0.3	5.35295e-07	NK-T cells	SLFN5
3.0442e-11	0.335112	0.556	0.421	5.76998e-07	NK-T cells	BTN3A2
3.15814e-11	0.298507	0.723	0.569	5.98594e-07	NK-T cells	CLEC2B
3.2746e-11	0.294806	0.503	0.366	6.20669e-07	NK-T cells	ARPC5L
3.46679e-11	0.344629	0.508	0.377	6.57096e-07	NK-T cells	ARHGEF1
3.92503e-11	0.262638	0.399	0.243	7.4395e-07	NK-T cells	GIMAP1
4.74756e-11	0.278224	0.715	0.648	8.99853e-07	NK-T cells	ACTR3
6.04973e-11	0.27626	0.589	0.427	1.14667e-06	NK-T cells	STK17A
7.93847e-11	0.272821	0.712	0.664	1.50466e-06	NK-T cells	SRSF2
8.14121e-11	0.253338	0.268	0.141	1.54308e-06	NK-T cells	TMEM120B
1.02793e-10	0.274179	0.332	0.193	1.94834e-06	NK-T cells	CYFIP2
1.12147e-10	0.308844	0.539	0.415	2.12563e-06	NK-T cells	AAK1
1.27777e-10	0.317729	0.511	0.396	2.42188e-06	NK-T cells	MAZ
1.32413e-10	0.284008	0.338	0.205	2.50975e-06	NK-T cells	FKBP11
1.64265e-10	0.285777	0.296	0.165	3.11349e-06	NK-T cells	OASL
1.91456e-10	0.257263	0.589	0.482	3.62887e-06	NK-T cells	ARF6
2.16044e-10	0.256028	0.707	0.595	4.09489e-06	NK-T cells	RNF213
3.27997e-10	0.318311	0.304	0.182	6.21686e-06	NK-T cells	BCL9L
4.07112e-10	0.29048	0.534	0.405	7.7164e-06	NK-T cells	ABRACL
4.21556e-10	0.294181	0.419	0.291	7.99017e-06	NK-T cells	JMJD6
4.66299e-10	0.293604	0.439	0.318	8.83822e-06	NK-T cells	CRBN
5.36929e-10	0.281879	0.559	0.441	1.0177e-05	NK-T cells	CDC42SE1
5.65429e-10	0.283653	0.355	0.229	1.07171e-05	NK-T cells	EBP
7.50777e-10	0.251131	0.656	0.558	1.42302e-05	NK-T cells	PTP4A2
9.86718e-10	0.267237	0.31	0.181	1.87023e-05	NK-T cells	DENND2D
1.00338e-09	0.317167	0.304	0.182	1.9018e-05	NK-T cells	ST3GAL5
1.57241e-09	0.259536	0.494	0.357	2.98035e-05	NK-T cells	ADGRE5
1.60974e-09	0.297991	0.453	0.331	3.05109e-05	NK-T cells	APMAP
1.84576e-09	0.264799	0.606	0.525	3.49846e-05	NK-T cells	DHRS7
3.9472e-09	0.283567	0.508	0.391	7.48153e-05	NK-T cells	SIGIRR
4.05309e-09	0.284428	0.419	0.29	7.68224e-05	NK-T cells	ARHGAP30
5.39546e-09	0.274761	0.645	0.57	0.000102266	NK-T cells	YWHAQ
6.25096e-09	0.290511	0.628	0.562	0.000118481	NK-T cells	ARPC4
7.45369e-09	0.25151	0.539	0.422	0.000141277	NK-T cells	CELF2
1.46236e-08	0.273533	0.316	0.206	0.000277176	NK-T cells	NFATC3
2.16655e-08	0.268361	0.561	0.465	0.000410649	NK-T cells	MACF1
4.76152e-08	0.25238	0.335	0.225	0.000902499	NK-T cells	LINC00623
5.22105e-08	0.25634	0.341	0.226	0.000989598	NK-T cells	PRKCB
6.04077e-08	0.26592	0.341	0.228	0.00114497	NK-T cells	KIF2A
6.13798e-08	0.25244	0.397	0.282	0.00116339	NK-T cells	TMC6
1.18815e-07	0.256494	0.383	0.278	0.00225202	NK-T cells	TPST2
4.93059e-07	0.251993	0.486	0.406	0.00934544	NK-T cells	DNAJC1
5.92949e-07	0.263021	0.478	0.393	0.0112387	NK-T cells	IDI1
1.43458e-05	0.254467	0.402	0.329	0.271911	NK-T cells	C1orf56
1.60952e-05	0.258183	0.528	0.477	0.305069	NK-T cells	C9orf78
3.67949e-05	0.284609	0.363	0.281	0.69741	NK-T cells	AC004687.1
0.000149858	0.274074	0.33	0.272	1	NK-T cells	RNF167
0.000615543	0.432891	0.394	0.353	1	NK-T cells	CMC1
0	4.57041	1	0.069	0	CAF	RGS5
0	3.76041	0.961	0.084	0	CAF	ACTA2
0	3.64629	0.935	0.046	0	CAF	TAGLN
0	3.47786	0.994	0.168	0	CAF	ID3
0	3.17641	0.994	0.035	0	CAF	MYL9
0	3.05761	0.991	0.031	0	CAF	TPM2
0	3.03159	1	0.143	0	CAF	MGP
0	2.94034	0.997	0.16	0	CAF	C11orf96
0	2.90173	0.997	0.143	0	CAF	ADIRF
0	2.85344	0.997	0.14	0	CAF	CALD1
0	2.67229	0.967	0.013	0	CAF	SOD3
0	2.57127	0.991	0.044	0	CAF	BGN
0	2.55174	0.985	0.043	0	CAF	MCAM
0	2.48482	0.982	0.024	0	CAF	GJA4
0	2.46039	0.887	0.037	0	CAF	THY1
0	2.45641	0.982	0.057	0	CAF	SPARCL1
0	2.45171	0.982	0.015	0	CAF	PDGFRB
0	2.40087	0.982	0.038	0	CAF	CPE
0	2.36462	0.979	0.126	0	CAF	COL18A1
0	2.32187	0.837	0.023	0	CAF	RASD1
0	2.24902	1	0.155	0	CAF	NDUFA4L2
0	2.24163	0.976	0.028	0	CAF	MFGE8
0	2.24146	0.979	0.078	0	CAF	COL6A2
0	2.2214	0.988	0.023	0	CAF	LHFPL6
0	2.20021	0.944	0.039	0	CAF	CSRP2
0	2.19889	0.979	0.012	0	CAF	PLAC9
0	2.16926	0.926	0.035	0	CAF	ADAMTS1
0	2.11256	0.961	0.058	0	CAF	NR2F2
0	2.0818	1	0.112	0	CAF	SPARC
[truncated: 7,186 more rows]
